# Supplementary material for: Genome-wide profiling identifies the genetic dependencies of cell death following EGFR inhibition
Source: J Biol Chem. 2026 Apr 2;302(5):111414. doi: 10.1016/j.jbc.2026.111414 (PMC13133947; doi:10.1016/j.jbc.2026.111414)
Supplement: Table S1 [file mmc2.xlsx]

## Sheet: Supplementary Table 1
Supplementary Table 1: RNA-seq following exposure to Erlotinib or Osimertinib in PC9 and H1650 cells. Data include normalized enrichment scores (NES) and FDR adjusted p-values (FDR) for GSEA-based enrichement for Hallmark Gene Signatures from msigdb
Hallmark Gene Set	PC9_ERL_NES	PC9_ERL_FDR	PC9_OSI_NES	PC9_OSI_FDR	H1650_ERL_NES	H1650_ERL_FDR	H1650_OSI_NES	H1650_OSI_FDR
HALLMARK_INTERFERON_ALPHA_RESPONSE	1.76916	0.00335579	2.0964	0	2.73541	0	2.87683	0
HALLMARK_INTERFERON_GAMMA_RESPONSE	1.68608	0.00763009	2.05088	0	2.56733	0	2.79089	0
HALLMARK_MYOGENESIS	1.55099	0.0321444	1.81948	0.000363409	1.15898	0.246935	1.30933	0.0977442
HALLMARK_KRAS_SIGNALING_DN	1.44349	0.0726453	1.83324	0.000484545	1.84986	0.0006903	1.98456	0
HALLMARK_COAGULATION	1.37387	0.11069	1.65841	0.00578167	-1.2985	0.0846904	1.02319	0.443248
HALLMARK_XENOBIOTIC_METABOLISM	1.34668	0.117788	1.3092	0.148422	1.33572	0.103323	1.36554	0.0720019
HALLMARK_BILE_ACID_METABOLISM	1.33377	0.111948	1.59482	0.0127073	1.8182	0.00174293	1.95007	0
HALLMARK_HEME_METABOLISM	1.28934	0.146296	1.2049	0.276715	1.72362	0.00528503	1.52529	0.0250564
HALLMARK_CHOLESTEROL_HOMEOSTASIS	1.27156	0.151224	1.24919	0.22511	1.11098	0.297498	1.67858	0.00880904
HALLMARK_UV_RESPONSE_DN	1.19343	0.254817	1.35264	0.135083	-1.55079	0.0184156	-1.42614	0.0341468
HALLMARK_APOPTOSIS	1.08685	0.489855	1.21335	0.27892	-1.13872	0.235172	1.14426	0.287195
HALLMARK_INFLAMMATORY_RESPONSE	1.0789	0.472232	1.32233	0.16084	-1.30026	0.087331	1.37605	0.0756532
HALLMARK_FATTY_ACID_METABOLISM	1.05047	0.513324	1.04836	0.481596	1.37225	0.0939707	1.53266	0.0262905
HALLMARK_P53_PATHWAY	1.0161	0.570499	1.18691	0.277526	1.25444	0.179606	1.39889	0.0660895
HALLMARK_ALLOGRAFT_REJECTION	0.950542	0.722211	1.18439	0.266917	0.926029	0.619094	1.41972	0.0576314
HALLMARK_COMPLEMENT	0.908087	0.802445	1.39388	0.10187	1.03178	0.410374	1.4369	0.0531031
HALLMARK_WNT_BETA_CATENIN_SIGNALING	0.904115	0.767073	0.774478	0.9133	1.6175	0.0110745	1.574	0.0224656
HALLMARK_ANDROGEN_RESPONSE	0.896828	0.743155	1.08095	0.442918	-1.65426	0.00841622	-1.23929	0.128724
HALLMARK_ADIPOGENESIS	0.845904	0.815299	0.970176	0.639922	1.34612	0.104026	1.60041	0.0203123
HALLMARK_E2F_TARGETS	-3.49234	0	-3.6027	0	-2.89939	0	-3.17009	0
HALLMARK_G2M_CHECKPOINT	-3.3256	0	-3.39259	0	-2.7687	0	-2.99022	0
HALLMARK_MYC_TARGETS_V1	-3.09588	0	-3.25635	0	-2.89044	0	-2.93327	0
HALLMARK_MYC_TARGETS_V2	-2.78468	0	-2.95768	0	-2.47242	0	-2.39996	0
HALLMARK_MITOTIC_SPINDLE	-2.45504	0	-2.38576	0	-2.19837	0	-2.2546	0
HALLMARK_KRAS_SIGNALING_UP	-2.04342	0.000287037	-1.81699	0.000804438	-1.23358	0.130082	1.11663	0.320653
HALLMARK_SPERMATOGENESIS	-1.98475	0.000246032	-1.98055	0	-1.33262	0.0775527	-1.44896	0.0340846
HALLMARK_DNA_REPAIR	-1.97885	0.000215278	-1.93765	0.000238636	-1.30577	0.0933954	-1.22269	0.136406
HALLMARK_IL2_STAT5_SIGNALING	-1.86387	0.000736225	-1.69092	0.00247265	1.38434	0.0945947	1.34644	0.0797937
HALLMARK_EPITHELIAL_MESENCHYMAL_TRANSITION	-1.84057	0.000662602	-1.31315	0.0615945	-2.80375	0	-2.53876	0
HALLMARK_ESTROGEN_RESPONSE_LATE	-1.80079	0.00122881	-1.53958	0.0096918	1.2544	0.16579	1.3049	0.0964907
HALLMARK_MTORC1_SIGNALING	-1.72415	0.00243336	-2.07578	0	-1.54832	0.0172335	-1.30908	0.0798012
HALLMARK_PI3K_AKT_MTOR_SIGNALING	-1.66363	0.00397086	-1.50749	0.0107109	-1.30471	0.0891799	-1.03967	0.392394
HALLMARK_GLYCOLYSIS	-1.66109	0.00381025	-1.53049	0.00927458	-1.74236	0.00277493	-1.14973	0.202502
HALLMARK_TNFA_SIGNALING_VIA_NFKB	-1.6049	0.006448	1.1887	0.292043	-2.17887	0	-1.59878	0.0113182
HALLMARK_OXIDATIVE_PHOSPHORYLATION	-1.60283	0.00623924	-1.7069	0.00209326	-1.12676	0.242471	-0.80525	0.894573
HALLMARK_APICAL_JUNCTION	-1.51045	0.0153121	-1.13288	0.219694	-1.94098	0.000116667	-1.72051	0.00460962
HALLMARK_UV_RESPONSE_UP	-1.34898	0.062376	-1.21571	0.129019	-1.4058	0.0516055	-1.42952	0.0362609
HALLMARK_ANGIOGENESIS	-1.33179	0.0691933	1.07126	0.446664	-0.988697	0.509305	0.894074	0.707596
HALLMARK_ESTROGEN_RESPONSE_EARLY	-1.16326	0.239943	1.3146	0.155791	1.64	0.0109359	1.56244	0.0215341
HALLMARK_PANCREAS_BETA_CELLS	-1.1556	0.242878	-0.914285	0.75638	1.22454	0.178917	1.0548	0.410822
HALLMARK_UNFOLDED_PROTEIN_RESPONSE	-1.11204	0.314662	-1.86042	0.000764191	1.24396	0.16655	-1.62999	0.00974851
HALLMARK_HYPOXIA	-1.1054	0.313905	1.17252	0.258988	-2.24868	0	-1.53115	0.0185005
HALLMARK_TGF_BETA_SIGNALING	-1.09912	0.313818	0.894703	0.747178	-1.97537	0.00012963	-1.46144	0.0332016
HALLMARK_IL6_JAK_STAT3_SIGNALING	-1.02943	0.467673	0.897852	0.768471	-1.07708	0.31653	1.07873	0.377907
HALLMARK_APICAL_SURFACE	-0.983851	0.5832	1.17955	0.260483	1.18334	0.221763	1.33213	0.0850723
HALLMARK_PEROXISOME	-0.977912	0.579798	0.813247	0.886585	1.14431	0.257308	1.37506	0.0712913
HALLMARK_HEDGEHOG_SIGNALING	-0.88089	0.837996	1.02222	0.525303	1.07246	0.349102	1.05388	0.396558
HALLMARK_NOTCH_SIGNALING	-0.864222	0.850647	-0.87276	0.826267	-0.828122	0.854469	0.868197	0.739364
HALLMARK_REACTIVE_OXYGEN_SPECIES_PATHWAY	-0.781472	0.962584	-0.847072	0.84128	-0.901033	0.724327	-1.21621	0.133863
HALLMARK_PROTEIN_SECRETION	-0.69241	0.983112	0.942184	0.685784	-1.38597	0.0560747	-0.91887	0.689526
