# Supplementary material for: Genome-wide profiling identifies the genetic dependencies of cell death following EGFR inhibition
Source: J Biol Chem. 2026 Apr 2;302(5):111414. doi: 10.1016/j.jbc.2026.111414 (PMC13133947; doi:10.1016/j.jbc.2026.111414)
Supplement: Table S2 [file mmc3.xlsx]

## Sheet: Raw sgRNA counts
Supplementary Table 2A: sgRNA-level counts from chemo-genetic profiling. Samples were collected at time 0 ("T0"), following vehicle treatment ("T72"), and following erlotinib (ERL) or osimertinib (LOSI) treatment.
ID	GENE	S01-T0-rep1	S02-T0-rep2	S03-T72-rep1	S04-T72-rep2	S05-LOSI-rep1	S06-LOSI-rep2	S09-ERL-rep1	S10-ERL-rep2
TKOV3_00001	A1BG	687	652	585	636	762	803	604	628
TKOV3_00002	A1BG	577	565	559	590	608	587	535	581
TKOV3_00003	A1BG	136	195	113	188	142	205	113	133
TKOV3_00004	A1BG	375	344	421	356	398	285	370	323
TKOV3_00005	A1CF	74	119	57	75	70	60	73	78
TKOV3_00006	A1CF	457	552	305	362	408	352	323	382
TKOV3_00007	A1CF	578	611	448	370	518	486	391	421
TKOV3_00008	A1CF	373	382	273	303	298	339	312	270
TKOV3_00009	A2ML1	482	560	441	660	480	579	387	517
TKOV3_00010	A2ML1	903	885	847	937	731	895	760	781
TKOV3_00011	A2ML1	529	698	700	598	557	508	460	516
TKOV3_00012	A2ML1	264	328	273	334	228	250	228	244
TKOV3_00013	A2M	520	570	500	475	490	491	419	354
TKOV3_00014	A2M	638	826	690	783	636	602	612	610
TKOV3_00015	A2M	1014	910	1008	955	784	805	848	791
TKOV3_00016	A2M	926	859	842	905	741	737	726	723
TKOV3_00017	A3GALT2	134	174	172	111	137	208	133	137
TKOV3_00018	A3GALT2	595	604	607	528	628	710	523	506
TKOV3_00019	A3GALT2	885	946	857	978	839	1032	789	859
TKOV3_00020	A3GALT2	411	479	401	382	431	413	397	375
TKOV3_00021	A4GALT	644	611	385	463	423	452	376	407
TKOV3_00022	A4GALT	787	935	777	820	832	985	724	700
TKOV3_00023	A4GALT	382	399	262	311	306	325	244	263
TKOV3_00024	A4GALT	730	654	619	689	598	523	603	527
TKOV3_00025	A4GNT	635	730	645	739	490	669	552	527
TKOV3_00026	A4GNT	554	573	526	516	500	543	405	439
TKOV3_00027	A4GNT	647	722	496	701	468	635	528	593
TKOV3_00028	A4GNT	734	791	714	689	558	623	604	604
TKOV3_00029	AAAS	628	652	477	682	510	440	542	478
TKOV3_00030	AAAS	443	429	429	365	358	460	357	389
TKOV3_00031	AAAS	470	474	374	489	417	432	434	425
TKOV3_00032	AAAS	694	870	624	585	556	642	615	540
TKOV3_00033	AACS	24	30	24	27	19	13	17	17
TKOV3_00034	AACS	717	708	792	767	625	798	708	740
TKOV3_00035	AACS	625	656	791	736	711	701	514	627
TKOV3_00036	AACS	826	835	769	863	728	766	688	743
TKOV3_00037	AADACL2	620	548	614	566	659	558	574	523
TKOV3_00038	AADACL2	686	739	879	793	744	762	769	665
TKOV3_00039	AADACL2	551	555	558	594	673	666	522	479
TKOV3_00040	AADACL2	517	446	514	511	592	586	373	448
TKOV3_00041	AADACL3	516	495	351	436	479	415	371	354
TKOV3_00042	AADACL3	587	740	472	535	504	500	406	411
TKOV3_00043	AADACL3	1130	1108	1010	1075	1103	1067	1007	957
TKOV3_00044	AADACL3	55	68	43	43	87	56	40	53
TKOV3_00045	AADACL4	708	730	591	723	662	768	608	618
TKOV3_00046	AADACL4	539	584	548	579	723	726	563	572
TKOV3_00047	AADACL4	768	830	716	811	710	849	630	671
TKOV3_00048	AADACL4	483	628	544	571	437	471	488	482
TKOV3_00049	AADAC	676	753	637	738	637	694	613	606
TKOV3_00050	AADAC	473	515	539	481	348	523	440	381
TKOV3_00051	AADAC	549	563	529	512	520	568	453	438
TKOV3_00052	AADAC	369	295	327	322	355	330	250	233
TKOV3_00053	AADAT	1007	992	844	1051	991	918	940	895
TKOV3_00054	AADAT	447	487	424	467	485	566	408	374
TKOV3_00055	AADAT	893	955	1006	1072	1130	948	848	932
TKOV3_00056	AADAT	1054	1088	1131	1116	1060	1166	848	866
TKOV3_00057	AAED1	1029	1075	987	1106	959	963	836	917
TKOV3_00058	AAED1	451	433	416	461	436	420	394	355
TKOV3_00059	AAED1	448	526	405	491	457	458	428	423
TKOV3_00060	AAED1	145	204	175	140	152	207	137	165
TKOV3_00061	AAGAB	521	599	399	473	475	452	433	474
TKOV3_00062	AAGAB	771	780	641	696	707	790	547	676
TKOV3_00063	AAGAB	603	692	748	721	649	680	620	662
TKOV3_00064	AAGAB	894	914	832	886	750	943	685	779
TKOV3_00065	AAK1	458	485	406	496	678	575	470	570
TKOV3_00066	AAK1	630	692	618	677	620	815	554	601
TKOV3_00067	AAK1	339	338	208	257	308	288	228	266
TKOV3_00068	AAK1	492	520	512	516	606	544	469	479
TKOV3_00069	AAMDC	286	345	370	373	348	319	294	322
TKOV3_00070	AAMDC	200	222	219	206	184	184	152	110
TKOV3_00071	AAMDC	898	1055	981	1034	905	899	770	792
TKOV3_00072	AAMDC	399	439	427	405	345	378	305	301
TKOV3_00073	AAMP	323	354	313	290	270	283	237	249
TKOV3_00074	AAMP	325	311	240	289	352	303	250	258
TKOV3_00075	AAMP	536	572	197	227	247	249	316	367
TKOV3_00076	AAMP	381	389	151	195	222	222	224	214
TKOV3_00077	AANAT	175	198	284	226	286	203	141	210
TKOV3_00078	AANAT	152	193	201	202	190	190	160	182
TKOV3_00079	AANAT	197	157	204	167	166	187	180	176
TKOV3_00080	AANAT	416	452	398	478	484	428	447	413
TKOV3_00081	AAR2	589	624	659	556	640	691	458	455
TKOV3_00082	AAR2	659	569	611	584	632	542	463	569
TKOV3_00083	AAR2	480	506	439	497	466	503	412	498
TKOV3_00084	AAR2	843	1000	942	770	910	815	654	804
TKOV3_00085	AARD	744	829	819	768	693	691	605	592
TKOV3_00086	AARD	609	710	535	519	601	505	509	542
TKOV3_00087	AARD	535	569	440	392	367	386	283	298
TKOV3_00088	AARD	550	583	526	541	588	510	564	510
TKOV3_00089	AARS2	214	243	266	269	187	258	245	263
TKOV3_00090	AARS2	318	312	314	338	289	338	329	247
TKOV3_00091	AARS2	648	736	670	663	609	758	629	670
TKOV3_00092	AARS2	314	288	235	257	215	216	276	212
TKOV3_00093	AARSD1	569	653	457	576	506	558	440	447
TKOV3_00094	AARS	389	417	177	161	140	189	190	194
TKOV3_00095	AARS	602	655	324	322	360	376	344	378
TKOV3_00096	AARS	310	340	121	164	214	139	213	240
TKOV3_00097	AARS	167	171	85	85	119	58	80	85
TKOV3_00098	AASDHPPT	604	673	623	671	786	754	705	702
TKOV3_00099	AASDHPPT	655	638	533	594	768	787	609	643
TKOV3_00100	AASDHPPT	343	380	359	315	434	430	405	329
TKOV3_00101	AASDHPPT	961	999	934	964	1126	1185	999	992
TKOV3_00102	AASDH	708	737	622	648	695	680	507	693
TKOV3_00103	AASDH	686	725	645	684	633	667	661	618
TKOV3_00104	AASDH	488	520	419	521	595	589	477	477
TKOV3_00105	AASDH	185	175	232	225	187	232	225	219
TKOV3_00106	AASS	301	363	361	385	395	428	335	328
TKOV3_00107	AASS	739	826	726	818	881	934	751	781
TKOV3_00108	AASS	967	970	963	1006	982	1272	815	925
TKOV3_00109	AASS	663	779	722	735	741	804	647	716
TKOV3_00110	AATF	146	182	116	120	68	80	82	42
TKOV3_00111	AATF	542	625	330	373	478	318	350	433
TKOV3_00112	AATF	334	312	234	239	202	154	215	242
TKOV3_00113	AATF	144	109	32	63	41	49	55	37
TKOV3_00114	AATK	284	309	308	321	349	407	270	275
TKOV3_00115	AATK	616	600	657	676	489	548	496	529
TKOV3_00116	AATK	592	546	517	624	532	497	477	507
TKOV3_00117	AATK	494	525	496	567	527	462	441	400
TKOV3_00118	ABAT	901	870	913	1139	1020	1174	925	923
TKOV3_00119	ABAT	305	295	247	301	320	360	270	332
TKOV3_00120	ABAT	472	457	493	565	602	525	456	438
TKOV3_00121	ABAT	687	676	641	735	676	720	577	615
TKOV3_00122	ABCA10	20	17	17	17	10	2	14	15
TKOV3_00123	ABCA10	596	696	638	572	585	630	576	504
TKOV3_00124	ABCA10	165	221	158	169	206	208	177	172
TKOV3_00125	ABCA10	301	330	274	326	276	288	262	226
TKOV3_00126	ABCA12	770	832	710	729	778	799	760	650
TKOV3_00127	ABCA12	432	558	453	510	481	638	422	460
TKOV3_00128	ABCA12	528	539	447	508	561	503	348	411
TKOV3_00129	ABCA12	484	525	459	530	423	610	390	423
TKOV3_00130	ABCA13	994	1188	1078	1047	986	1066	855	953
TKOV3_00131	ABCA13	695	623	689	666	536	603	506	515
TKOV3_00132	ABCA13	949	1017	936	957	847	960	827	786
TKOV3_00133	ABCA13	1247	1385	1366	1446	1118	1195	1040	1153
TKOV3_00134	ABCA1	85	77	78	80	91	107	64	64
TKOV3_00135	ABCA1	528	463	419	489	402	560	413	529
TKOV3_00136	ABCA1	1237	1354	1203	1213	1114	1271	1161	1074
TKOV3_00137	ABCA1	542	523	437	513	518	558	452	475
TKOV3_00138	ABCA2	462	457	490	478	510	529	329	394
TKOV3_00139	ABCA2	787	784	635	865	817	862	672	680
TKOV3_00140	ABCA2	582	664	478	537	549	716	583	560
TKOV3_00141	ABCA2	912	950	863	901	1085	926	830	878
TKOV3_00142	ABCA3	571	583	433	557	617	571	516	547
TKOV3_00143	ABCA3	262	292	280	352	277	359	243	313
TKOV3_00144	ABCA3	373	397	307	346	336	377	306	281
TKOV3_00145	ABCA3	690	816	667	734	722	860	585	634
TKOV3_00146	ABCA4	157	143	156	194	153	123	155	138
TKOV3_00147	ABCA4	548	533	586	486	554	503	543	439
TKOV3_00148	ABCA4	507	473	508	552	545	601	416	473
TKOV3_00149	ABCA4	27	18	17	42	22	13	22	18
TKOV3_00150	ABCA5	866	920	795	900	775	906	738	758
TKOV3_00151	ABCA5	574	649	587	573	846	675	524	607
TKOV3_00152	ABCA5	17	26	14	21	21	26	29	31
TKOV3_00153	ABCA5	849	836	841	931	803	951	850	832
TKOV3_00154	ABCA6	594	644	605	536	686	667	532	599
TKOV3_00155	ABCA6	370	425	387	402	380	424	351	381
TKOV3_00156	ABCA6	467	574	432	462	476	485	347	352
TKOV3_00157	ABCA6	59	47	61	100	78	40	36	47
TKOV3_00158	ABCA7	378	390	344	373	336	374	274	317
TKOV3_00159	ABCA7	471	559	416	469	489	544	355	394
TKOV3_00160	ABCA7	282	351	318	344	260	349	283	260
TKOV3_00161	ABCA7	677	652	596	651	567	559	537	522
TKOV3_00162	ABCA8	35	39	28	27	31	26	22	11
TKOV3_00163	ABCA8	720	715	702	778	730	726	654	703
TKOV3_00164	ABCA8	517	624	526	528	585	546	470	582
TKOV3_00165	ABCA8	19	21	17	17	13	25	14	30
TKOV3_00166	ABCA9	1081	1204	1050	1252	968	1019	886	956
TKOV3_00167	ABCA9	817	1020	928	985	891	1029	780	854
TKOV3_00168	ABCA9	27	36	35	28	35	46	55	23
TKOV3_00169	ABCA9	520	555	479	517	560	554	425	451
TKOV3_00170	ABCB10	167	143	141	162	160	188	168	202
TKOV3_00171	ABCB10	835	872	786	820	705	917	783	787
TKOV3_00172	ABCB10	467	585	543	577	525	595	504	549
TKOV3_00173	ABCB10	957	1059	1047	988	1022	1161	867	897
TKOV3_00174	ABCB11	1002	1213	1004	1096	1153	1386	911	1046
TKOV3_00175	ABCB11	558	525	508	656	626	576	528	582
TKOV3_00176	ABCB11	707	780	716	821	796	889	610	655
TKOV3_00177	ABCB11	782	854	795	852	782	824	641	680
TKOV3_00178	ABCB1	595	610	656	681	599	739	541	629
TKOV3_00179	ABCB1	452	549	495	509	602	465	406	373
TKOV3_00180	ABCB1	806	787	717	777	721	760	589	565
TKOV3_00181	ABCB1	738	826	695	728	657	900	672	653
TKOV3_00182	ABCB4	914	902	704	748	808	833	746	743
TKOV3_00183	ABCB4	1418	1516	1830	1541	1320	1381	1244	1164
TKOV3_00184	ABCB4	540	585	510	540	638	605	549	429
TKOV3_00185	ABCB4	758	891	854	855	884	879	698	757
TKOV3_00186	ABCB5	499	456	355	428	349	418	418	454
TKOV3_00187	ABCB5	832	972	1044	952	851	1012	932	890
TKOV3_00188	ABCB5	546	580	481	546	565	680	494	450
TKOV3_00189	ABCB5	794	691	696	801	724	766	651	593
TKOV3_00190	ABCB6	22	9	20	16	11	10	13	19
TKOV3_00191	ABCB6	819	934	739	848	805	1011	778	698
TKOV3_00192	ABCB6	37	37	52	33	26	65	36	34
TKOV3_00193	ABCB6	822	960	770	802	845	985	712	819
TKOV3_00194	ABCB7	205	224	122	144	173	167	147	159
TKOV3_00195	ABCB7	24	42	13	36	24	46	21	22
TKOV3_00196	ABCB7	514	600	366	327	579	502	534	506
TKOV3_00197	ABCB7	685	735	468	446	528	587	541	585
TKOV3_00198	ABCB8	521	469	553	484	465	459	401	364
TKOV3_00199	ABCB8	516	543	554	505	470	505	426	437
TKOV3_00200	ABCB8	137	205	187	134	145	194	152	150
TKOV3_00201	ABCB8	579	586	674	692	576	560	502	551
TKOV3_00202	ABCB9	562	556	532	543	579	513	424	486
TKOV3_00203	ABCB9	669	762	540	736	724	754	651	645
TKOV3_00204	ABCB9	710	773	578	640	607	691	527	705
TKOV3_00205	ABCB9	510	526	503	537	555	595	458	429
TKOV3_00206	ABCC10	13	13	14	11	19	9	13	15
TKOV3_00207	ABCC10	520	603	529	558	480	566	464	530
TKOV3_00208	ABCC10	740	814	702	688	805	729	655	694
TKOV3_00209	ABCC10	602	624	585	569	547	621	505	480
TKOV3_00210	ABCC11	900	846	895	846	947	1048	760	895
TKOV3_00211	ABCC11	190	219	210	181	199	199	208	206
TKOV3_00212	ABCC11	410	394	321	466	404	452	384	318
TKOV3_00213	ABCC11	513	548	511	565	494	616	359	490
TKOV3_00214	ABCC12	501	502	497	599	584	585	543	425
TKOV3_00215	ABCC12	464	471	378	408	390	461	416	432
TKOV3_00216	ABCC12	715	744	773	855	750	768	613	724
TKOV3_00217	ABCC12	497	559	551	540	460	563	478	509
TKOV3_00218	ABCC1	1049	1218	1165	1134	1514	1417	1082	1131
TKOV3_00219	ABCC1	868	922	1025	881	1162	1219	906	940
TKOV3_00220	ABCC1	431	442	480	472	487	596	451	430
TKOV3_00221	ABCC1	316	304	325	319	313	453	346	256
TKOV3_00222	ABCC2	45	33	31	29	36	40	46	37
TKOV3_00223	ABCC2	689	676	764	759	764	766	650	629
TKOV3_00224	ABCC2	666	699	583	572	728	667	534	527
TKOV3_00225	ABCC2	390	442	406	496	404	454	389	333
TKOV3_00226	ABCC3	561	610	516	547	656	623	475	483
TKOV3_00227	ABCC3	947	956	972	954	1009	1085	784	848
TKOV3_00228	ABCC3	342	387	301	306	347	285	242	295
TKOV3_00229	ABCC3	121	120	104	84	117	114	79	69
TKOV3_00230	ABCC4	623	664	591	676	677	713	523	646
TKOV3_00231	ABCC4	594	678	666	737	615	674	561	579
TKOV3_00232	ABCC4	649	694	744	767	785	700	698	612
TKOV3_00233	ABCC4	685	787	690	780	742	620	561	602
TKOV3_00234	ABCC5	575	561	592	493	523	509	440	474
TKOV3_00235	ABCC5	1092	1101	975	1074	1108	1011	985	946
TKOV3_00236	ABCC5	805	755	680	759	716	639	629	613
TKOV3_00237	ABCC5	767	954	892	890	788	895	741	664
TKOV3_00238	ABCC6	317	342	251	295	330	331	296	281
TKOV3_00239	ABCC6	397	415	332	360	361	404	252	314
TKOV3_00240	ABCC6	296	324	238	234	360	294	274	234
TKOV3_00241	ABCC6	395	433	343	455	514	411	402	370
TKOV3_00242	ABCC8	610	593	595	531	580	558	523	498
TKOV3_00243	ABCC8	366	442	336	386	372	408	326	365
TKOV3_00244	ABCC8	337	339	360	377	288	332	300	294
TKOV3_00245	ABCC8	80	67	97	100	100	81	69	79
TKOV3_00246	ABCC9	578	765	666	717	627	600	548	596
TKOV3_00247	ABCC9	747	791	761	732	829	761	638	668
TKOV3_00248	ABCC9	769	682	651	775	682	879	601	710
TKOV3_00249	ABCC9	673	687	685	724	704	684	547	658
TKOV3_00250	ABCD1	397	469	313	332	474	365	310	311
TKOV3_00251	ABCD1	627	702	597	620	688	615	566	545
TKOV3_00252	ABCD1	753	756	690	594	737	751	707	787
TKOV3_00253	ABCD1	155	152	183	146	159	139	156	124
TKOV3_00254	ABCD2	894	923	1072	1163	873	948	862	874
TKOV3_00255	ABCD2	704	799	675	722	813	683	622	660
TKOV3_00256	ABCD2	639	538	533	614	531	607	629	449
TKOV3_00257	ABCD2	774	824	654	806	738	765	607	653
TKOV3_00258	ABCD3	341	417	298	359	452	401	279	325
TKOV3_00259	ABCD3	456	509	405	474	484	428	376	383
TKOV3_00260	ABCD3	728	798	517	605	715	615	562	600
TKOV3_00261	ABCD3	477	479	337	319	381	448	305	333
TKOV3_00262	ABCD4	624	651	615	578	476	407	483	494
TKOV3_00263	ABCD4	28	15	22	17	10	16	15	10
TKOV3_00264	ABCD4	844	913	780	952	859	706	791	745
TKOV3_00265	ABCD4	548	581	437	473	510	572	478	465
TKOV3_00266	ABCE1	266	267	106	115	148	165	107	159
TKOV3_00267	ABCE1	384	308	227	212	299	296	271	236
TKOV3_00268	ABCE1	18	11	31	18	26	26	20	17
TKOV3_00269	ABCE1	209	261	163	133	94	89	105	91
TKOV3_00270	ABCF1	541	566	277	395	335	398	423	401
TKOV3_00271	ABCF1	338	369	366	412	300	386	364	371
TKOV3_00272	ABCF1	21	17	25	21	17	14	25	6
TKOV3_00273	ABCF1	400	347	108	159	205	211	255	221
TKOV3_00274	ABCF2	577	641	599	600	646	730	580	610
TKOV3_00275	ABCF2	675	611	660	739	731	743	608	550
TKOV3_00276	ABCF2	556	596	570	638	498	598	563	599
TKOV3_00277	ABCF2	138	144	155	124	110	61	108	110
TKOV3_00278	ABCF3	663	748	706	742	656	660	660	597
TKOV3_00279	ABCF3	373	398	371	399	359	405	387	329
TKOV3_00280	ABCF3	657	679	778	681	619	762	561	608
TKOV3_00281	ABCF3	510	611	572	572	435	471	521	411
TKOV3_00282	ABCG1	442	466	488	544	479	511	515	462
TKOV3_00283	ABCG1	395	436	297	334	465	399	385	351
TKOV3_00284	ABCG1	316	282	317	334	335	392	286	324
TKOV3_00285	ABCG1	23	23	31	25	59	42	26	24
TKOV3_00286	ABCG2	824	860	833	818	918	978	671	741
TKOV3_00287	ABCG2	515	527	501	459	566	544	436	382
TKOV3_00288	ABCG2	398	435	419	423	539	447	367	391
TKOV3_00289	ABCG2	77	102	101	88	104	103	98	72
TKOV3_00290	ABCG4	527	542	565	565	640	594	476	581
TKOV3_00291	ABCG4	20	39	25	49	32	39	22	42
TKOV3_00292	ABCG4	386	429	401	460	325	466	306	360
TKOV3_00293	ABCG4	36	31	34	36	33	37	34	43
TKOV3_00294	ABCG5	288	322	213	267	271	238	204	226
TKOV3_00295	ABCG5	38	19	24	37	52	58	31	27
TKOV3_00296	ABCG5	375	333	258	333	307	350	276	307
TKOV3_00297	ABCG5	593	740	677	587	770	795	492	559
TKOV3_00298	ABCG8	594	696	525	572	595	712	552	537
TKOV3_00299	ABCG8	402	397	495	343	351	478	328	383
TKOV3_00300	ABCG8	671	712	684	694	748	815	570	624
TKOV3_00301	ABCG8	735	821	668	750	695	772	660	656
TKOV3_00302	ABHD10	355	384	381	340	403	312	283	281
TKOV3_00303	ABHD10	199	229	177	199	207	237	179	210
TKOV3_00304	ABHD10	640	632	700	758	699	809	629	589
TKOV3_00305	ABHD10	751	851	743	784	756	664	721	654
TKOV3_00306	ABHD11	564	529	455	524	521	623	520	478
TKOV3_00307	ABHD11	309	279	235	235	375	380	279	267
TKOV3_00308	ABHD11	336	390	290	333	335	330	324	302
TKOV3_00309	ABHD11	71	78	53	75	69	72	65	55
TKOV3_00310	ABHD12B	472	505	413	471	379	393	386	398
TKOV3_00311	ABHD12B	481	456	468	537	389	445	376	401
TKOV3_00312	ABHD12B	415	449	393	409	327	355	311	309
TKOV3_00313	ABHD12B	894	901	975	949	1025	1136	936	796
TKOV3_00314	ABHD12	491	620	478	502	737	621	534	549
TKOV3_00315	ABHD12	925	1008	980	1058	983	1032	830	996
TKOV3_00316	ABHD12	705	741	725	869	846	896	778	749
TKOV3_00317	ABHD12	279	290	305	287	233	327	271	282
TKOV3_00318	ABHD13	487	556	566	550	496	572	432	521
TKOV3_00319	ABHD13	892	904	889	922	756	875	697	773
TKOV3_00320	ABHD13	805	866	674	860	655	797	617	782
TKOV3_00321	ABHD13	152	141	123	198	152	143	138	149
TKOV3_00322	ABHD14A	517	635	528	563	555	459	411	442
TKOV3_00323	ABHD14A	509	503	344	402	345	472	344	324
TKOV3_00324	ABHD14A	634	594	465	541	514	603	456	443
TKOV3_00325	ABHD14A	887	818	908	1068	891	953	883	946
TKOV3_00326	ABHD14B	339	356	314	363	369	322	286	276
TKOV3_00327	ABHD14B	540	466	444	483	573	451	403	427
TKOV3_00328	ABHD14B	305	354	268	336	316	304	271	271
TKOV3_00329	ABHD14B	162	165	173	201	167	168	152	149
TKOV3_00330	ABHD15	540	592	607	548	366	491	331	417
TKOV3_00331	ABHD15	14	18	10	17	11	16	17	14
TKOV3_00332	ABHD15	647	739	591	600	576	575	524	500
TKOV3_00333	ABHD15	292	339	228	238	166	231	243	174
TKOV3_00334	ABHD16A	480	494	498	463	438	585	457	422
TKOV3_00335	ABHD16A	457	522	487	481	456	430	417	428
TKOV3_00336	ABHD16A	79	84	74	87	72	113	72	79
TKOV3_00337	ABHD16A	572	672	658	715	826	581	556	599
TKOV3_00338	ABHD16B	892	860	1019	1011	1115	1218	885	944
TKOV3_00339	ABHD16B	541	656	490	552	586	595	404	481
TKOV3_00340	ABHD16B	489	485	400	343	483	464	381	397
TKOV3_00341	ABHD16B	727	698	562	606	644	632	558	554
TKOV3_00342	ABHD17A	749	825	619	671	622	771	623	697
TKOV3_00343	ABHD17A	532	576	463	469	387	358	413	366
TKOV3_00344	ABHD17A	498	508	320	423	371	369	331	383
TKOV3_00345	ABHD17B	549	557	582	508	445	562	453	457
TKOV3_00346	ABHD17B	1092	1095	1029	1040	1105	1172	974	851
TKOV3_00347	ABHD17B	721	724	609	718	592	649	489	597
TKOV3_00348	ABHD17B	705	731	757	687	651	628	602	593
TKOV3_00349	ABHD17C	39	26	28	54	50	52	47	46
TKOV3_00350	ABHD17C	189	181	156	198	221	214	171	138
TKOV3_00351	ABHD17C	866	829	890	861	902	932	728	795
TKOV3_00352	ABHD17C	512	586	574	477	552	634	527	460
TKOV3_00353	ABHD1	1065	1181	1088	1162	1128	1334	996	1088
TKOV3_00354	ABHD1	611	647	539	547	651	663	543	602
TKOV3_00355	ABHD1	272	288	352	312	281	263	262	267
TKOV3_00356	ABHD1	530	482	457	566	574	613	464	438
TKOV3_00357	ABHD2	740	812	696	773	847	845	619	709
TKOV3_00358	ABHD2	886	970	842	849	993	1147	883	891
TKOV3_00359	ABHD2	672	697	779	868	761	852	666	750
TKOV3_00360	ABHD2	546	594	612	672	604	655	550	502
TKOV3_00361	ABHD3	563	513	453	544	578	509	500	456
TKOV3_00362	ABHD3	640	660	663	713	541	682	483	655
TKOV3_00363	ABHD3	499	514	459	489	432	556	458	359
TKOV3_00364	ABHD3	381	555	502	470	458	564	459	442
TKOV3_00365	ABHD4	1002	935	1047	1040	1149	1165	908	894
TKOV3_00366	ABHD4	797	754	709	843	705	820	714	620
TKOV3_00367	ABHD4	487	534	552	578	588	583	467	445
TKOV3_00368	ABHD4	438	416	450	417	447	487	353	406
TKOV3_00369	ABHD5	1114	1100	1022	1179	1022	1048	1006	960
TKOV3_00370	ABHD5	372	576	440	387	326	411	292	395
TKOV3_00371	ABHD5	1187	1334	1238	1168	1109	1283	1147	1013
TKOV3_00372	ABHD5	643	656	596	719	599	627	547	638
TKOV3_00373	ABHD6	401	433	439	423	350	455	378	301
TKOV3_00374	ABHD6	557	501	507	547	583	569	420	494
TKOV3_00375	ABHD6	553	632	556	619	576	604	523	551
TKOV3_00376	ABHD6	435	431	388	373	456	462	362	329
TKOV3_00377	ABHD8	56	48	42	59	56	38	47	46
TKOV3_00378	ABHD8	417	533	313	314	297	343	338	263
TKOV3_00379	ABHD8	179	130	164	158	170	137	149	185
TKOV3_00380	ABHD8	699	690	591	710	568	522	545	489
TKOV3_00381	ABI1	689	660	543	571	449	477	489	527
TKOV3_00382	ABI1	675	765	669	706	562	580	478	568
TKOV3_00383	ABI1	35	43	47	52	64	53	64	45
TKOV3_00384	ABI1	533	564	654	571	502	610	376	447
TKOV3_00385	ABI2	311	288	259	318	339	364	249	313
TKOV3_00386	ABI2	899	897	743	855	913	939	861	791
TKOV3_00387	ABI2	595	572	590	565	627	671	483	569
TKOV3_00388	ABI2	894	830	969	865	975	840	787	804
TKOV3_00389	ABI3BP	438	508	475	442	434	537	411	378
TKOV3_00390	ABI3BP	574	548	572	573	628	521	411	469
TKOV3_00391	ABI3BP	737	868	900	928	716	920	826	753
TKOV3_00392	ABI3BP	898	1004	855	843	958	940	768	800
TKOV3_00393	ABI3	517	551	393	459	481	406	452	449
TKOV3_00394	ABI3	375	467	277	342	353	379	305	324
TKOV3_00395	ABI3	788	832	729	740	604	739	512	601
TKOV3_00396	ABI3	563	619	535	611	501	572	492	455
TKOV3_00397	ABL1	600	659	614	694	602	736	533	496
TKOV3_00398	ABL1	535	598	545	442	414	480	394	443
TKOV3_00399	ABL1	423	387	367	345	394	472	278	264
TKOV3_00400	ABL1	1133	1374	1271	1057	1343	1398	934	1037
TKOV3_00401	ABL2	866	869	777	915	909	890	642	688
TKOV3_00402	ABL2	581	592	530	585	570	607	465	481
TKOV3_00403	ABL2	817	894	819	969	843	956	727	748
TKOV3_00404	ABL2	630	638	593	738	604	691	483	599
TKOV3_00405	ABLIM1	956	1027	1203	1258	1023	1175	964	1045
TKOV3_00406	ABLIM1	835	1043	984	900	934	964	910	901
TKOV3_00407	ABLIM1	300	408	268	335	330	392	379	328
TKOV3_00408	ABLIM1	530	578	495	539	425	479	455	468
TKOV3_00409	ABLIM2	763	675	588	676	692	747	607	608
TKOV3_00410	ABLIM2	543	419	507	533	644	582	486	504
TKOV3_00411	ABLIM2	704	615	613	683	765	748	643	621
TKOV3_00412	ABLIM2	838	878	781	1002	957	886	802	755
TKOV3_00413	ABLIM3	440	480	462	440	488	468	405	427
TKOV3_00414	ABLIM3	547	485	499	582	571	631	415	396
TKOV3_00415	ABLIM3	1025	1096	1025	1117	1113	1081	942	909
TKOV3_00416	ABLIM3	620	682	666	706	638	670	552	546
TKOV3_00417	ABRACL	719	825	674	693	741	749	632	714
TKOV3_00418	ABRACL	655	727	697	728	716	914	662	670
TKOV3_00419	ABRACL	802	872	787	903	1011	939	768	812
TKOV3_00420	ABRACL	727	777	707	736	764	900	658	790
TKOV3_00421	ABRA	415	481	445	505	441	546	443	397
TKOV3_00422	ABRA	1264	1086	991	1172	1147	1140	928	1031
TKOV3_00423	ABRA	584	564	699	621	506	587	536	508
TKOV3_00424	ABRA	912	853	1032	942	893	967	748	797
TKOV3_00425	ABR	390	364	434	424	421	357	380	372
TKOV3_00426	ABR	404	343	381	463	330	360	307	363
TKOV3_00427	ABR	694	801	643	743	765	900	663	552
TKOV3_00428	ABR	542	632	657	624	676	728	550	597
TKOV3_00429	ABT1	557	547	376	437	389	397	395	316
TKOV3_00430	ABT1	424	527	313	313	342	300	268	271
TKOV3_00431	ABT1	672	765	424	449	448	522	361	382
TKOV3_00432	ABT1	224	271	149	152	69	100	82	104
TKOV3_00433	ABTB1	482	530	398	508	391	430	380	395
TKOV3_00434	ABTB1	641	736	670	653	536	520	474	507
TKOV3_00435	ABTB1	455	432	280	350	382	318	297	278
TKOV3_00436	ABTB1	408	467	418	465	418	429	338	330
TKOV3_00437	ABTB2	554	517	432	468	454	492	451	435
TKOV3_00438	ABTB2	824	881	854	900	787	1058	820	793
TKOV3_00439	ABTB2	387	401	378	417	337	348	249	341
TKOV3_00440	ABTB2	412	424	464	367	317	351	355	378
TKOV3_00441	AC007040.11	386	434	468	414	483	528	388	369
TKOV3_00442	AC007040.11	998	1064	900	948	1142	1026	823	861
TKOV3_00443	AC007040.11	259	193	186	208	170	276	118	174
TKOV3_00444	AC007431.1	625	687	549	685	560	569	471	557
TKOV3_00445	AC007431.1	399	543	401	385	445	524	353	346
TKOV3_00446	AC007431.1	485	536	416	437	421	432	379	401
TKOV3_00447	AC007431.1	273	332	264	248	276	183	217	258
TKOV3_00448	AC009892.10	595	589	398	399	487	389	406	390
TKOV3_00449	AC016722.1	436	547	457	491	578	530	419	423
TKOV3_00450	AC016722.1	404	404	311	329	314	319	283	329
TKOV3_00451	AC016722.1	485	426	366	507	456	494	391	404
TKOV3_00452	AC016722.1	812	882	734	685	1000	888	657	748
TKOV3_00453	AC016757.3	393	362	291	396	465	460	378	320
TKOV3_00454	AC016757.3	545	574	520	596	735	759	571	546
TKOV3_00455	AC016757.3	519	612	516	590	566	580	503	544
TKOV3_00456	AC016757.3	585	607	490	520	583	666	562	561
TKOV3_00457	AC018755.1	565	697	544	694	530	601	416	506
TKOV3_00458	AC018755.1	454	402	418	382	412	387	321	310
TKOV3_00459	AC018755.1	555	617	433	567	480	476	449	445
TKOV3_00460	AC018755.1	430	459	422	391	356	353	326	355
TKOV3_00461	AC079612.1	651	719	697	672	784	832	591	637
TKOV3_00462	AC079612.1	939	1093	903	1100	1323	1196	1026	1053
TKOV3_00463	AC079612.1	938	915	968	1116	1007	1164	852	851
TKOV3_00464	AC079612.1	688	640	669	704	716	719	643	523
TKOV3_00465	AC091801.1	6	3	19	5	3	1	4	3
TKOV3_00466	AC091801.1	439	485	419	476	432	467	415	457
TKOV3_00467	AC091801.1	570	613	641	725	656	716	549	671
TKOV3_00468	AC091801.1	759	884	903	960	833	1011	824	831
TKOV3_00469	AC093802.1	534	601	578	670	702	664	687	576
TKOV3_00470	AC093802.1	736	683	775	633	685	780	622	651
TKOV3_00471	AC093802.1	364	388	363	377	445	454	405	372
TKOV3_00472	AC093802.1	843	876	835	935	1015	924	761	861
TKOV3_00473	AC106876.2	232	278	223	181	270	289	260	190
TKOV3_00474	AC106876.2	1012	1056	927	1066	1239	1235	1075	1108
TKOV3_00475	AC106876.2	707	654	631	672	778	756	767	703
TKOV3_00476	AC106876.2	487	499	485	424	557	577	406	458
TKOV3_00477	ACAA1	512	507	482	448	527	522	428	484
TKOV3_00478	ACAA1	18	8	28	11	11	14	39	28
TKOV3_00479	ACAA1	320	301	247	312	323	295	233	286
TKOV3_00480	ACAA1	593	694	563	571	596	733	540	563
TKOV3_00481	ACAA2	18	13	17	20	40	17	15	21
TKOV3_00482	ACAA2	886	952	898	868	843	884	862	898
TKOV3_00483	ACAA2	1153	1280	1163	1324	1363	1203	1009	1130
TKOV3_00484	ACAA2	51	72	66	45	43	68	66	82
TKOV3_00485	ACACA	518	560	592	526	449	385	398	429
TKOV3_00486	ACACA	711	763	709	612	382	457	491	477
TKOV3_00487	ACACA	677	772	551	594	366	408	349	366
TKOV3_00488	ACACA	528	488	557	467	352	408	353	376
TKOV3_00489	ACACB	857	853	795	720	800	846	754	688
TKOV3_00490	ACACB	926	1101	965	952	885	1118	898	852
TKOV3_00491	ACACB	408	330	321	300	428	368	295	303
TKOV3_00492	ACACB	777	925	665	749	784	845	679	758
TKOV3_00493	ACAD10	444	497	518	484	461	502	380	423
TKOV3_00494	ACAD10	1049	1050	1024	919	1119	939	1116	982
TKOV3_00495	ACAD10	608	709	605	570	691	659	632	645
TKOV3_00496	ACAD10	183	201	207	193	151	242	108	146
TKOV3_00497	ACAD11	772	797	789	725	758	693	584	687
TKOV3_00498	ACAD11	803	999	795	890	749	843	662	715
TKOV3_00499	ACAD11	209	216	242	173	219	286	127	171
TKOV3_00500	ACAD11	845	832	826	858	899	797	700	700
TKOV3_00501	ACAD8	471	477	520	538	554	520	497	446
TKOV3_00502	ACAD8	511	564	541	588	558	708	430	486
TKOV3_00503	ACAD8	748	640	673	694	740	665	633	576
TKOV3_00504	ACAD8	18	21	19	28	16	16	10	17
TKOV3_00505	ACAD9	493	590	519	503	471	556	454	487
TKOV3_00506	ACAD9	532	528	395	443	448	359	367	369
TKOV3_00507	ACAD9	330	417	401	421	420	341	322	394
TKOV3_00508	ACAD9	852	877	711	805	808	765	663	789
TKOV3_00509	ACADL	578	580	640	710	601	687	553	491
TKOV3_00510	ACADL	1147	1238	1132	1142	1338	1159	1059	1027
TKOV3_00511	ACADL	910	1002	862	892	891	1016	832	872
TKOV3_00512	ACADL	926	1044	1019	1299	1143	1113	909	937
TKOV3_00513	ACADM	581	539	556	567	510	490	511	536
TKOV3_00514	ACADM	282	250	203	236	135	212	135	113
TKOV3_00515	ACADM	259	251	244	324	294	311	272	258
TKOV3_00516	ACADM	412	412	452	436	429	390	322	320
TKOV3_00517	ACADSB	529	649	529	602	560	632	486	463
TKOV3_00518	ACADSB	578	558	440	581	639	574	466	587
TKOV3_00519	ACADSB	498	503	495	475	571	558	371	365
TKOV3_00520	ACADSB	1047	1240	1292	1304	1309	1157	1020	966
TKOV3_00521	ACADS	515	585	715	565	582	514	485	469
TKOV3_00522	ACADS	606	602	612	717	627	779	578	674
TKOV3_00523	ACADS	182	158	225	216	163	182	210	168
TKOV3_00524	ACADS	526	608	591	693	613	648	560	582
TKOV3_00525	ACADVL	650	696	617	718	672	692	584	494
TKOV3_00526	ACADVL	1033	997	899	943	1172	1091	898	919
TKOV3_00527	ACADVL	362	445	395	524	438	438	377	370
TKOV3_00528	ACADVL	946	908	994	1046	1053	1024	900	878
TKOV3_00529	ACAN	728	758	624	654	757	718	595	612
TKOV3_00530	ACAN	437	397	468	425	415	350	378	356
TKOV3_00531	ACAN	247	316	228	231	293	254	236	229
TKOV3_00532	ACAN	364	354	443	332	380	341	325	298
TKOV3_00533	ACAP1	411	387	273	338	282	353	349	233
TKOV3_00534	ACAP1	252	235	264	271	335	308	228	249
TKOV3_00535	ACAP1	421	465	411	502	417	430	373	389
TKOV3_00536	ACAP1	816	822	656	774	668	624	617	632
TKOV3_00537	ACAP2	55	57	43	58	68	78	42	61
TKOV3_00538	ACAP2	687	708	716	729	703	651	684	583
TKOV3_00539	ACAP2	656	791	654	719	596	571	534	537
TKOV3_00540	ACAP2	772	779	776	710	658	613	526	598
TKOV3_00541	ACAP3	729	720	617	698	698	672	642	604
TKOV3_00542	ACAP3	1059	1263	1039	1142	1072	1020	906	983
TKOV3_00543	ACAP3	435	476	412	384	370	495	296	360
TKOV3_00544	ACAP3	316	318	267	275	330	311	300	337
TKOV3_00545	ACAT1	465	438	407	432	531	653	383	389
TKOV3_00546	ACAT1	431	443	435	473	520	537	452	500
TKOV3_00547	ACAT1	406	460	489	434	443	524	388	398
TKOV3_00548	ACAT1	716	688	673	781	792	765	684	654
TKOV3_00549	ACAT2	655	690	709	704	597	761	581	560
TKOV3_00550	ACAT2	224	258	258	284	305	278	288	233
TKOV3_00551	ACAT2	787	893	849	877	867	871	704	753
TKOV3_00552	ACAT2	293	339	243	253	312	289	243	312
TKOV3_00553	ACBD3	432	482	380	342	357	423	378	424
TKOV3_00554	ACBD3	775	778	661	726	779	839	777	676
TKOV3_00555	ACBD3	41	30	28	56	32	34	22	32
TKOV3_00556	ACBD3	549	600	482	561	451	606	551	515
TKOV3_00557	ACBD4	695	788	700	712	672	636	568	546
TKOV3_00558	ACBD4	442	471	360	378	333	284	281	305
TKOV3_00559	ACBD4	476	498	375	480	269	443	341	364
TKOV3_00560	ACBD4	908	1027	749	833	759	734	690	631
TKOV3_00561	ACBD5	601	477	534	542	551	571	486	482
TKOV3_00562	ACBD5	1024	940	975	1092	931	1074	833	784
TKOV3_00563	ACBD5	746	864	704	770	775	926	757	752
TKOV3_00564	ACBD5	727	841	764	720	779	925	662	759
TKOV3_00565	ACBD6	419	415	433	437	407	426	315	390
TKOV3_00566	ACBD6	770	815	688	760	630	748	698	654
TKOV3_00567	ACBD6	206	225	173	268	304	229	158	200
TKOV3_00568	ACBD6	697	570	624	626	740	778	566	595
TKOV3_00569	ACBD7	137	153	143	174	160	158	120	138
TKOV3_00570	ACBD7	814	874	793	798	951	962	723	684
TKOV3_00571	ACBD7	449	549	477	554	435	455	400	423
TKOV3_00572	ACBD7	623	679	686	832	685	820	673	568
TKOV3_00573	ACCSL	663	751	609	612	560	701	485	639
TKOV3_00574	ACCSL	537	555	438	426	432	373	350	336
TKOV3_00575	ACCSL	789	911	746	836	924	940	775	778
TKOV3_00576	ACCSL	438	464	436	398	404	411	331	392
TKOV3_00577	ACCS	567	657	514	648	490	631	477	519
TKOV3_00578	ACCS	431	436	347	334	381	471	293	401
TKOV3_00579	ACCS	647	644	551	569	511	581	539	481
TKOV3_00580	ACCS	721	881	661	682	656	625	493	534
TKOV3_00581	ACD	246	273	235	324	306	269	222	242
TKOV3_00582	ACD	426	430	435	437	410	467	345	355
TKOV3_00583	ACD	331	331	247	310	289	248	223	230
TKOV3_00584	ACD	530	462	570	528	457	498	455	452
TKOV3_00585	ACE2	123	171	120	133	187	233	159	158
TKOV3_00586	ACE2	431	426	430	451	448	438	336	374
TKOV3_00587	ACE2	342	316	328	367	371	344	330	299
TKOV3_00588	ACE2	651	752	680	788	814	955	706	654
TKOV3_00589	ACER1	772	823	593	588	547	618	578	565
TKOV3_00590	ACER1	566	628	533	550	627	543	583	482
TKOV3_00591	ACER1	310	421	339	419	334	342	317	362
TKOV3_00592	ACER1	318	330	341	443	397	354	347	270
TKOV3_00593	ACER2	761	862	797	784	643	712	576	646
TKOV3_00594	ACER2	690	729	531	552	626	857	593	569
TKOV3_00595	ACER2	515	593	454	441	500	496	408	371
TKOV3_00596	ACER2	543	528	549	690	590	492	429	462
TKOV3_00597	ACER3	604	661	613	644	439	529	486	525
TKOV3_00598	ACER3	681	683	631	707	518	483	498	505
TKOV3_00599	ACER3	636	685	597	614	481	536	512	492
TKOV3_00600	ACER3	321	360	300	315	219	284	243	260
TKOV3_00601	ACE	545	531	518	520	423	419	390	453
TKOV3_00602	ACE	281	298	202	195	265	275	223	295
TKOV3_00603	ACE	365	421	324	414	310	470	312	308
TKOV3_00604	ACE	322	328	357	380	399	340	292	304
TKOV3_00605	ACHE	341	434	290	391	421	422	332	357
TKOV3_00606	ACHE	461	400	386	433	366	482	361	440
TKOV3_00607	ACHE	26	22	30	30	26	28	14	23
TKOV3_00608	ACHE	423	474	453	416	533	484	388	387
TKOV3_00609	ACIN1	257	224	186	219	213	173	203	164
TKOV3_00610	ACIN1	591	560	522	620	501	557	501	474
TKOV3_00611	ACIN1	422	474	385	401	334	416	290	293
TKOV3_00612	ACIN1	602	692	512	691	495	430	393	561
TKOV3_00613	ACKR2	873	802	695	885	803	830	725	763
TKOV3_00614	ACKR2	760	744	690	788	846	868	669	717
TKOV3_00615	ACKR2	30	38	47	31	49	39	41	30
TKOV3_00616	ACKR2	317	346	287	425	237	336	237	294
TKOV3_00617	ACKR3	661	655	637	698	781	680	572	687
TKOV3_00618	ACKR3	403	428	406	317	451	419	335	487
TKOV3_00619	ACKR3	678	779	733	774	781	746	561	618
TKOV3_00620	ACKR3	482	477	406	458	524	502	427	495
TKOV3_00621	ACKR4	628	736	546	613	546	660	575	595
TKOV3_00622	ACKR4	731	783	671	758	586	665	542	557
TKOV3_00623	ACKR4	614	601	499	487	502	456	409	473
TKOV3_00624	ACKR4	712	686	641	733	554	602	656	564
TKOV3_00625	ACLY	434	425	297	320	326	335	324	282
TKOV3_00626	ACLY	491	562	513	516	444	522	462	419
TKOV3_00627	ACLY	119	91	110	162	79	109	86	96
TKOV3_00628	ACLY	1044	1065	851	1027	973	866	714	749
TKOV3_00629	ACMSD	727	790	749	835	825	994	725	844
TKOV3_00630	ACMSD	698	755	688	745	665	790	673	615
TKOV3_00631	ACMSD	426	462	396	408	397	543	363	456
TKOV3_00632	ACMSD	175	160	181	172	183	168	153	182
TKOV3_00633	ACN9	475	480	534	461	622	565	440	450
TKOV3_00634	ACN9	477	484	500	466	521	569	472	474
TKOV3_00635	ACN9	762	752	695	734	767	913	642	779
TKOV3_00636	ACN9	122	107	132	94	123	126	85	80
TKOV3_00637	ACO1	717	810	808	815	795	748	734	736
TKOV3_00638	ACO1	651	706	600	666	638	736	577	565
TKOV3_00639	ACO1	1152	1194	1059	1204	1210	1255	1033	926
TKOV3_00640	ACO1	292	286	237	248	320	291	228	272
TKOV3_00641	ACO2	97	71	66	74	81	114	72	60
TKOV3_00642	ACO2	335	388	194	223	228	286	319	268
TKOV3_00643	ACO2	33	18	21	14	13	24	15	21
TKOV3_00644	ACO2	256	271	133	136	95	179	212	157
TKOV3_00645	ACOT11	421	434	364	491	492	387	384	339
TKOV3_00646	ACOT11	646	716	606	697	672	692	560	610
TKOV3_00647	ACOT11	89	105	93	85	113	163	83	123
TKOV3_00648	ACOT11	80	58	79	78	51	74	62	53
TKOV3_00649	ACOT12	847	869	768	850	787	824	706	741
TKOV3_00650	ACOT12	860	938	843	822	762	856	705	697
TKOV3_00651	ACOT12	0	4	0	0	5	2	1	0
TKOV3_00652	ACOT12	459	585	450	458	453	441	381	402
TKOV3_00653	ACOT13	408	479	415	418	422	423	322	349
TKOV3_00654	ACOT13	759	829	786	802	731	757	657	713
TKOV3_00655	ACOT13	673	776	736	677	659	635	613	700
TKOV3_00656	ACOT13	384	350	309	375	401	389	325	330
TKOV3_00657	ACOT2	773	865	723	714	691	738	668	644
TKOV3_00658	ACOT2	228	214	206	249	266	239	215	206
TKOV3_00659	ACOT2	543	706	615	693	652	693	606	547
TKOV3_00660	ACOT2	635	679	757	722	649	548	580	601
TKOV3_00661	ACOT4	266	256	272	275	332	264	269	283
TKOV3_00662	ACOT4	648	689	725	659	697	638	568	568
TKOV3_00663	ACOT4	651	787	652	634	664	764	520	548
TKOV3_00664	ACOT4	672	695	588	692	455	517	495	520
TKOV3_00665	ACOT6	548	514	622	542	514	600	402	425
TKOV3_00666	ACOT6	601	555	473	546	517	502	472	443
TKOV3_00667	ACOT6	52	44	45	54	44	45	61	63
TKOV3_00668	ACOT6	443	383	436	483	455	441	400	458
TKOV3_00669	ACOT7	669	685	723	793	713	719	673	653
TKOV3_00670	ACOT7	213	245	223	288	267	248	226	145
TKOV3_00671	ACOT7	431	430	409	495	470	449	362	389
TKOV3_00672	ACOT7	850	863	890	1020	999	1089	779	866
TKOV3_00673	ACOT8	533	517	402	479	544	462	381	326
TKOV3_00674	ACOT8	522	555	570	553	462	545	484	482
TKOV3_00675	ACOT8	471	462	467	520	605	580	447	452
TKOV3_00676	ACOT8	254	276	276	372	388	320	280	233
TKOV3_00677	ACOT9	366	366	361	359	362	459	378	392
TKOV3_00678	ACOT9	1200	1260	1036	1271	1414	1236	1130	1108
TKOV3_00679	ACOT9	48	45	32	55	59	65	42	48
TKOV3_00680	ACOT9	405	400	467	557	500	509	422	508
TKOV3_00681	ACOX1	705	833	512	499	753	721	542	620
TKOV3_00682	ACOX1	623	612	462	489	609	565	514	567
TKOV3_00683	ACOX1	647	775	535	641	689	751	512	537
TKOV3_00684	ACOX1	1109	1255	1270	1197	1396	1324	1284	1022
TKOV3_00685	ACOX2	588	574	510	548	497	464	495	458
TKOV3_00686	ACOX2	497	506	507	504	430	458	345	443
TKOV3_00687	ACOX2	567	710	704	758	616	711	625	603
TKOV3_00688	ACOX2	348	386	294	398	346	328	273	287
TKOV3_00689	ACOX3	750	751	720	788	822	805	693	672
TKOV3_00690	ACOX3	664	691	743	808	705	885	702	607
TKOV3_00691	ACOX3	526	507	405	430	550	400	473	470
TKOV3_00692	ACOX3	416	394	398	434	457	400	390	408
TKOV3_00693	ACOXL	920	943	840	798	898	1019	852	889
TKOV3_00694	ACOXL	220	263	192	229	263	253	255	204
TKOV3_00695	ACOXL	488	506	459	485	530	519	403	470
TKOV3_00696	ACOXL	446	559	490	384	468	463	402	340
TKOV3_00697	ACP1	520	469	514	589	517	414	415	427
TKOV3_00698	ACP1	581	683	567	706	597	701	609	623
TKOV3_00699	ACP1	43	62	41	69	62	54	49	48
TKOV3_00700	ACP1	766	690	543	594	535	659	565	597
TKOV3_00701	ACP2	922	842	819	838	758	848	633	660
TKOV3_00702	ACP2	258	223	185	222	222	221	180	247
TKOV3_00703	ACP2	355	378	281	305	292	314	250	344
TKOV3_00704	ACP2	659	690	561	549	501	484	500	472
TKOV3_00705	ACP5	465	507	455	463	643	471	441	490
TKOV3_00706	ACP5	555	558	425	404	331	433	420	404
TKOV3_00707	ACP5	493	507	392	345	424	395	304	327
TKOV3_00708	ACP5	713	777	682	770	816	666	486	530
TKOV3_00709	ACP6	297	349	388	469	396	439	321	348
TKOV3_00710	ACP6	537	581	637	703	523	622	516	475
TKOV3_00711	ACP6	366	433	362	428	380	366	287	256
TKOV3_00712	ACP6	252	249	256	249	257	266	192	210
TKOV3_00713	ACPL2	445	499	510	574	566	556	533	481
TKOV3_00714	ACPL2	360	415	357	356	288	271	253	281
TKOV3_00715	ACPL2	647	638	628	523	610	715	542	607
TKOV3_00716	ACPL2	743	727	646	653	542	551	521	471
TKOV3_00717	ACPP	495	559	574	464	532	479	410	470
TKOV3_00718	ACPP	350	480	405	533	447	354	328	379
TKOV3_00719	ACPP	47	51	24	43	44	29	51	55
TKOV3_00720	ACPP	744	770	815	888	675	802	656	746
TKOV3_00721	ACPT	20	28	15	28	35	24	11	18
TKOV3_00722	ACPT	439	402	374	407	428	408	291	316
TKOV3_00723	ACPT	884	892	828	711	586	775	698	712
TKOV3_00724	ACPT	879	840	730	829	716	686	731	727
TKOV3_00725	ACRBP	337	355	374	409	361	337	264	286
TKOV3_00726	ACRBP	612	695	577	637	668	579	561	584
TKOV3_00727	ACRBP	1193	1326	1129	1188	1186	964	869	1022
TKOV3_00728	ACRBP	418	475	397	516	366	407	406	401
TKOV3_00729	ACRC	27	30	23	44	30	51	29	30
TKOV3_00730	ACRC	18	19	17	18	9	27	19	12
TKOV3_00731	ACRC	872	904	912	981	893	1159	770	978
TKOV3_00732	ACRC	788	837	866	902	797	719	732	713
TKOV3_00733	ACRV1	870	831	875	1062	923	1073	869	873
TKOV3_00734	ACRV1	872	812	786	864	940	868	743	763
TKOV3_00735	ACRV1	676	677	610	750	797	712	644	704
TKOV3_00736	ACRV1	982	1016	1126	1179	1132	1231	896	1002
TKOV3_00737	ACR	749	780	732	761	710	865	669	598
TKOV3_00738	ACR	602	584	524	640	568	705	485	550
TKOV3_00739	ACR	357	431	286	363	323	462	248	301
TKOV3_00740	ACR	267	324	224	242	221	255	209	207
TKOV3_00741	ACSBG1	695	697	710	715	714	716	554	628
TKOV3_00742	ACSBG1	611	638	643	639	581	607	547	587
TKOV3_00743	ACSBG1	683	841	693	596	687	764	586	588
TKOV3_00744	ACSBG1	681	627	603	783	571	687	647	515
TKOV3_00745	ACSBG2	458	461	539	607	579	576	488	506
TKOV3_00746	ACSBG2	539	733	655	629	590	645	509	546
TKOV3_00747	ACSBG2	512	534	363	490	421	505	348	407
TKOV3_00748	ACSBG2	720	765	679	851	670	726	602	613
TKOV3_00749	ACSF2	571	563	568	737	548	618	472	523
TKOV3_00750	ACSF2	382	436	336	363	337	395	292	353
TKOV3_00751	ACSF2	299	334	343	358	360	371	258	332
TKOV3_00752	ACSF2	432	482	320	423	417	434	319	338
TKOV3_00753	ACSF3	553	524	406	476	470	504	401	435
TKOV3_00754	ACSF3	747	849	788	847	846	927	778	697
TKOV3_00755	ACSF3	477	455	485	494	590	496	417	428
TKOV3_00756	ACSF3	482	533	517	558	574	458	452	370
TKOV3_00757	ACSL1	831	755	838	837	827	864	672	772
TKOV3_00758	ACSL1	536	514	555	551	432	485	455	528
TKOV3_00759	ACSL1	751	671	671	707	532	674	562	575
TKOV3_00760	ACSL1	450	471	595	547	408	418	491	450
TKOV3_00761	ACSL3	278	340	215	226	233	223	209	200
TKOV3_00762	ACSL3	377	387	243	222	254	306	229	315
TKOV3_00763	ACSL3	541	622	507	459	512	554	486	531
TKOV3_00764	ACSL3	585	721	455	524	610	465	389	479
TKOV3_00765	ACSL4	468	571	405	472	412	391	355	411
TKOV3_00766	ACSL4	47	94	46	84	37	56	31	37
TKOV3_00767	ACSL4	414	447	476	473	436	378	364	432
TKOV3_00768	ACSL4	607	585	490	437	466	420	472	430
TKOV3_00769	ACSL5	499	589	429	477	360	424	444	304
TKOV3_00770	ACSL5	679	752	707	631	631	751	598	641
TKOV3_00771	ACSL5	959	971	865	980	1049	918	806	879
TKOV3_00772	ACSL5	970	1137	983	961	1101	1156	970	1034
TKOV3_00773	ACSL6	798	860	778	1008	787	957	771	693
TKOV3_00774	ACSL6	604	666	613	703	604	736	495	585
TKOV3_00775	ACSL6	694	732	822	732	677	684	641	659
TKOV3_00776	ACSL6	326	322	270	281	388	371	240	229
TKOV3_00777	ACSM1	427	514	376	448	444	475	403	398
TKOV3_00778	ACSM1	274	355	331	395	335	447	285	352
TKOV3_00779	ACSM1	566	617	618	604	598	588	556	558
TKOV3_00780	ACSM1	88	77	132	79	89	91	68	69
TKOV3_00781	ACSM2A	14	25	39	39	53	55	14	29
TKOV3_00782	ACSM2A	39	48	36	28	40	36	39	30
TKOV3_00783	ACSM2B	39	33	47	42	64	34	39	43
TKOV3_00784	ACSM2B	1105	1107	1098	1235	1227	1419	1030	1055
TKOV3_00785	ACSM2B	762	796	968	982	757	911	746	715
TKOV3_00786	ACSM2B	32	40	32	31	48	54	32	35
TKOV3_00787	ACSM3	645	733	729	686	841	823	574	729
TKOV3_00788	ACSM3	607	639	563	468	631	706	468	554
TKOV3_00789	ACSM3	559	556	543	541	583	663	457	584
TKOV3_00790	ACSM3	327	287	271	349	222	324	222	241
TKOV3_00791	ACSM4	444	501	400	374	501	416	438	369
TKOV3_00792	ACSM4	633	527	435	466	531	495	390	409
TKOV3_00793	ACSM4	803	989	884	1088	920	940	754	891
TKOV3_00794	ACSM4	525	556	564	651	483	594	466	459
TKOV3_00795	ACSM5	691	695	574	695	745	637	549	580
TKOV3_00796	ACSM5	621	678	531	564	709	594	507	582
TKOV3_00797	ACSM5	38	36	24	51	32	58	37	37
TKOV3_00798	ACSM5	818	881	781	759	861	876	789	686
TKOV3_00799	ACSS1	398	361	382	424	471	494	407	391
TKOV3_00800	ACSS1	47	46	48	47	40	50	31	36
TKOV3_00801	ACSS1	629	741	537	650	781	743	713	533
TKOV3_00802	ACSS1	997	1118	1054	1133	1085	1273	926	1041
TKOV3_00803	ACSS2	268	333	237	327	330	317	274	289
TKOV3_00804	ACSS2	620	610	543	687	547	620	523	486
TKOV3_00805	ACSS2	308	420	339	326	346	399	241	310
TKOV3_00806	ACSS2	218	210	238	264	221	224	218	192
TKOV3_00807	ACSS3	24	37	35	24	22	29	31	29
TKOV3_00808	ACSS3	378	451	489	541	527	535	461	469
TKOV3_00809	ACSS3	0	0	0	0	0	1	0	0
TKOV3_00810	ACSS3	493	536	543	559	571	558	523	481
TKOV3_00811	ACTA1	18	33	17	26	9	16	16	12
TKOV3_00812	ACTA1	656	705	681	731	600	675	537	579
TKOV3_00813	ACTA1	902	918	913	931	961	1057	781	925
TKOV3_00814	ACTA1	743	742	758	807	674	663	493	575
TKOV3_00815	ACTA2	558	587	474	551	486	561	416	470
TKOV3_00816	ACTA2	461	484	469	567	474	496	525	492
TKOV3_00817	ACTA2	109	162	154	136	277	217	180	184
TKOV3_00818	ACTA2	462	534	403	537	369	444	361	439
TKOV3_00819	ACTBL2	623	749	618	749	622	662	515	531
TKOV3_00820	ACTBL2	503	550	541	538	433	442	358	382
TKOV3_00821	ACTBL2	809	838	786	809	686	696	731	605
TKOV3_00822	ACTBL2	997	1131	989	1137	975	936	831	758
TKOV3_00823	ACTB	89	100	39	47	53	68	57	54
TKOV3_00824	ACTB	276	278	156	186	192	150	202	158
TKOV3_00825	ACTB	273	307	193	218	137	205	209	201
TKOV3_00826	ACTC1	246	219	257	227	295	279	188	268
TKOV3_00827	ACTC1	795	857	715	809	964	850	782	817
TKOV3_00828	ACTC1	61	66	40	65	64	70	55	42
TKOV3_00829	ACTC1	473	479	384	411	356	425	458	555
TKOV3_00830	ACTG1	186	236	166	176	206	188	136	107
TKOV3_00831	ACTG1	301	343	351	335	311	271	275	287
TKOV3_00832	ACTG1	421	465	347	399	339	378	336	346
TKOV3_00833	ACTG1	489	496	376	469	428	381	374	385
TKOV3_00834	ACTG2	397	431	397	417	362	515	411	399
TKOV3_00835	ACTG2	423	500	452	471	601	486	502	443
TKOV3_00836	ACTG2	643	692	564	542	595	617	608	522
TKOV3_00837	ACTG2	823	837	712	715	822	858	791	669
TKOV3_00838	ACTL10	503	484	471	445	449	503	436	406
TKOV3_00839	ACTL10	275	265	276	268	207	349	246	179
TKOV3_00840	ACTL10	457	420	387	424	394	386	355	300
TKOV3_00841	ACTL10	467	508	436	469	469	439	334	337
TKOV3_00842	ACTL6A	164	144	94	102	134	90	86	146
TKOV3_00843	ACTL6A	588	656	434	505	485	493	383	494
TKOV3_00844	ACTL6A	616	590	210	230	297	297	358	359
TKOV3_00845	ACTL6A	7	6	3	7	24	6	24	4
TKOV3_00846	ACTL6B	573	572	455	502	596	545	402	450
TKOV3_00847	ACTL6B	322	251	323	297	296	364	229	275
TKOV3_00848	ACTL6B	952	985	874	896	1068	1067	880	867
TKOV3_00849	ACTL6B	509	512	462	570	577	544	478	453
TKOV3_00850	ACTL7A	376	320	363	366	368	431	378	390
TKOV3_00851	ACTL7A	618	624	488	437	552	747	515	534
TKOV3_00852	ACTL7A	471	551	417	368	430	535	390	443
TKOV3_00853	ACTL7A	420	494	488	447	502	505	383	348
TKOV3_00854	ACTL7B	43	40	37	46	45	45	38	35
TKOV3_00855	ACTL7B	523	567	483	515	723	634	429	452
TKOV3_00856	ACTL7B	493	439	461	418	564	492	361	384
TKOV3_00857	ACTL7B	789	878	643	763	949	864	752	726
TKOV3_00858	ACTL8	30	22	37	20	31	32	28	28
TKOV3_00859	ACTL8	48	63	52	58	112	118	62	53
TKOV3_00860	ACTL8	626	618	572	680	604	746	513	566
TKOV3_00861	ACTL8	801	853	949	901	944	846	811	696
TKOV3_00862	ACTL9	726	739	533	635	488	498	505	502
TKOV3_00863	ACTL9	303	308	255	272	328	289	216	241
TKOV3_00864	ACTL9	34	29	33	16	31	25	15	25
TKOV3_00865	ACTL9	517	489	412	509	405	423	330	307
TKOV3_00866	ACTN1	40	24	24	25	36	24	17	23
TKOV3_00867	ACTN1	536	517	532	498	519	506	439	427
TKOV3_00868	ACTN1	602	548	584	701	551	547	489	498
TKOV3_00869	ACTN1	389	370	435	324	491	455	429	309
TKOV3_00870	ACTN2	410	440	542	506	478	588	372	388
TKOV3_00871	ACTN2	626	677	688	799	639	655	617	557
TKOV3_00872	ACTN2	532	579	629	563	599	624	459	490
TKOV3_00873	ACTN2	225	224	234	187	226	229	188	163
TKOV3_00874	ACTN4	621	636	615	705	681	695	542	622
TKOV3_00875	ACTN4	45	36	39	34	30	19	33	43
TKOV3_00876	ACTN4	501	426	474	552	396	465	392	387
TKOV3_00877	ACTN4	242	287	282	272	250	282	193	262
TKOV3_00878	ACTR10	506	458	298	338	234	292	239	251
TKOV3_00879	ACTR10	422	455	152	198	173	230	141	119
TKOV3_00880	ACTR10	377	407	223	182	155	142	118	165
TKOV3_00881	ACTR10	383	421	186	252	225	230	182	190
TKOV3_00882	ACTR1A	1116	1224	693	802	729	753	622	711
TKOV3_00883	ACTR1A	718	646	687	673	733	780	618	675
TKOV3_00884	ACTR1A	382	336	217	294	232	201	206	205
TKOV3_00885	ACTR1A	358	366	195	233	221	228	177	186
TKOV3_00886	ACTR1B	270	307	148	226	233	216	236	198
TKOV3_00887	ACTR1B	480	559	306	274	355	314	286	290
TKOV3_00888	ACTR1B	565	581	424	411	388	382	482	376
TKOV3_00889	ACTR1B	313	328	290	280	332	284	236	249
TKOV3_00890	ACTR2	194	163	87	128	79	90	76	88
TKOV3_00891	ACTR2	308	392	243	218	119	173	161	199
TKOV3_00892	ACTR2	474	458	230	287	152	178	188	187
TKOV3_00893	ACTR2	444	415	333	262	214	244	289	273
TKOV3_00894	ACTR3B	32	52	31	43	17	16	24	39
TKOV3_00895	ACTR3B	302	307	264	391	271	401	321	269
TKOV3_00896	ACTR3B	758	945	899	891	1021	956	688	732
TKOV3_00897	ACTR3B	771	865	696	827	906	908	661	673
TKOV3_00898	ACTR3C	472	501	364	510	477	453	341	429
TKOV3_00899	ACTR3C	984	1005	1016	1058	918	1048	980	852
TKOV3_00900	ACTR3	330	342	206	281	147	201	280	264
TKOV3_00901	ACTR3	484	433	350	314	285	298	333	308
TKOV3_00902	ACTR3	411	359	352	382	327	253	280	268
TKOV3_00903	ACTR3	291	362	253	318	196	224	261	265
TKOV3_00904	ACTR5	201	203	194	195	295	277	174	240
TKOV3_00905	ACTR5	482	527	377	496	591	623	401	520
TKOV3_00906	ACTR5	723	755	741	719	842	936	641	653
TKOV3_00907	ACTR5	445	402	283	371	388	412	329	364
TKOV3_00908	ACTR6	712	791	507	428	297	377	309	360
TKOV3_00909	ACTR6	1011	1012	710	701	471	563	480	409
TKOV3_00910	ACTR6	389	420	311	406	385	343	318	291
TKOV3_00911	ACTR6	1010	1081	883	951	710	682	647	673
TKOV3_00912	ACTR8	716	769	620	651	576	790	429	553
TKOV3_00913	ACTR8	446	539	311	340	408	405	340	320
TKOV3_00914	ACTR8	373	322	311	301	409	355	298	317
TKOV3_00915	ACTR8	420	456	276	360	395	362	332	334
TKOV3_00916	ACTRT1	452	537	470	494	442	473	483	482
TKOV3_00917	ACTRT1	560	577	549	591	546	618	489	513
TKOV3_00918	ACTRT1	382	433	343	419	304	405	362	356
TKOV3_00919	ACTRT1	557	649	655	602	663	793	664	616
TKOV3_00920	ACTRT2	817	830	771	821	683	841	632	760
TKOV3_00921	ACTRT2	609	641	555	639	693	596	520	584
TKOV3_00922	ACTRT2	464	376	386	441	471	485	443	429
TKOV3_00923	ACTRT2	921	877	793	977	986	1000	857	879
TKOV3_00924	ACTRT3	320	352	272	279	233	252	279	299
TKOV3_00925	ACTRT3	476	526	512	497	428	439	404	403
TKOV3_00926	ACTRT3	817	891	670	719	631	576	562	591
TKOV3_00927	ACTRT3	524	736	566	527	438	482	478	497
TKOV3_00928	ACVR1B	727	832	776	883	819	894	777	763
TKOV3_00929	ACVR1B	315	370	272	351	377	328	346	349
TKOV3_00930	ACVR1B	16	17	21	18	35	28	23	17
TKOV3_00931	ACVR1B	613	673	568	573	536	548	511	527
TKOV3_00932	ACVR1C	961	1116	886	985	970	966	904	838
TKOV3_00933	ACVR1C	897	813	937	948	717	1055	833	807
TKOV3_00934	ACVR1C	666	707	747	764	737	731	556	618
TKOV3_00935	ACVR1C	382	442	487	377	471	617	421	381
TKOV3_00936	ACVR1	368	391	400	401	478	321	294	268
TKOV3_00937	ACVR1	865	794	743	910	755	881	743	718
TKOV3_00938	ACVR1	432	438	323	408	342	330	280	370
TKOV3_00939	ACVR1	787	793	767	742	594	634	556	609
TKOV3_00940	ACVR2A	943	991	750	952	1009	966	892	840
TKOV3_00941	ACVR2A	445	437	457	520	484	571	543	484
TKOV3_00942	ACVR2A	710	757	837	805	651	778	687	754
TKOV3_00943	ACVR2A	666	706	706	696	609	758	711	640
TKOV3_00944	ACVR2B	586	546	513	546	478	587	450	496
TKOV3_00945	ACVR2B	153	205	175	160	207	185	168	169
TKOV3_00946	ACVR2B	952	1089	838	978	908	922	749	729
TKOV3_00947	ACVR2B	448	539	532	465	511	569	419	524
TKOV3_00948	ACVRL1	486	571	490	501	495	490	417	429
TKOV3_00949	ACVRL1	46	50	36	39	39	40	24	53
TKOV3_00950	ACVRL1	603	532	519	504	521	415	504	477
TKOV3_00951	ACVRL1	792	924	676	811	936	883	795	778
TKOV3_00952	ACY1	249	294	209	316	268	254	226	249
TKOV3_00953	ACY1	331	392	330	393	419	394	326	325
TKOV3_00954	ACY1	656	702	608	612	646	662	583	614
TKOV3_00955	ACY1	349	340	396	413	378	352	355	367
TKOV3_00956	ACY3	262	258	208	258	220	246	229	181
TKOV3_00957	ACY3	11	28	19	20	18	16	12	16
TKOV3_00958	ACY3	732	797	618	718	543	645	541	653
TKOV3_00959	ACY3	299	289	293	281	229	183	167	187
TKOV3_00960	ACYP1	1184	1194	1178	1213	1175	1280	984	1037
TKOV3_00961	ACYP1	292	242	253	300	325	281	244	223
TKOV3_00962	ACYP1	878	1041	907	995	836	954	750	836
TKOV3_00963	ACYP1	369	307	265	327	292	327	284	325
TKOV3_00964	ACYP2	738	745	781	879	963	827	586	807
TKOV3_00965	ACYP2	1490	1349	1217	1332	1443	1458	1322	1262
TKOV3_00966	ACYP2	437	457	435	388	545	588	376	448
TKOV3_00967	ACYP2	911	926	921	801	1141	940	873	872
TKOV3_00968	ADAD1	860	880	988	866	827	941	657	753
TKOV3_00969	ADAD1	631	618	694	707	681	822	577	701
TKOV3_00970	ADAD1	962	983	962	1118	1092	1129	836	836
TKOV3_00971	ADAD1	482	529	462	429	375	436	421	431
TKOV3_00972	ADAD2	413	400	418	479	406	457	414	376
TKOV3_00973	ADAD2	437	454	405	395	482	491	375	407
TKOV3_00974	ADAD2	540	542	449	533	512	471	536	492
TKOV3_00975	ADAD2	695	757	755	825	715	651	704	700
TKOV3_00976	ADAL	332	305	288	356	325	393	235	254
TKOV3_00977	ADAL	373	374	248	280	337	327	269	289
TKOV3_00978	ADAL	728	831	751	797	701	818	672	751
TKOV3_00979	ADAL	535	483	537	602	537	471	435	443
TKOV3_00980	ADAM10	707	732	629	710	832	773	788	703
TKOV3_00981	ADAM10	785	612	636	619	611	999	643	640
TKOV3_00982	ADAM10	1061	1106	938	1048	1198	1163	972	1058
TKOV3_00983	ADAM10	788	892	752	827	879	1057	780	799
TKOV3_00984	ADAM11	510	551	518	566	398	506	365	413
TKOV3_00985	ADAM11	220	245	168	256	157	184	115	190
TKOV3_00986	ADAM11	376	372	275	305	258	248	248	267
TKOV3_00987	ADAM11	437	455	419	480	304	352	313	312
TKOV3_00988	ADAM12	288	290	248	294	353	415	287	325
TKOV3_00989	ADAM12	352	369	403	358	351	367	346	355
TKOV3_00990	ADAM12	559	542	650	712	692	631	532	491
TKOV3_00991	ADAM12	498	486	541	507	520	591	494	465
TKOV3_00992	ADAM15	801	888	809	864	915	867	685	758
TKOV3_00993	ADAM15	407	340	426	469	429	400	412	365
TKOV3_00994	ADAM15	366	356	305	364	352	383	305	298
TKOV3_00995	ADAM15	416	487	354	384	399	432	389	443
TKOV3_00996	ADAM17	647	757	660	742	946	794	688	622
TKOV3_00997	ADAM17	15	22	34	29	16	16	18	21
TKOV3_00998	ADAM17	26	12	17	19	21	23	9	20
TKOV3_00999	ADAM17	504	589	617	558	695	681	548	559
TKOV3_01000	ADAM18	503	559	689	639	636	795	500	499
TKOV3_01001	ADAM18	660	677	554	713	535	768	610	649
TKOV3_01002	ADAM18	815	926	762	870	838	1003	740	773
TKOV3_01003	ADAM18	626	568	568	538	585	567	443	507
TKOV3_01004	ADAM19	355	455	340	459	378	406	366	386
TKOV3_01005	ADAM19	922	1021	1011	1111	1027	1094	894	863
TKOV3_01006	ADAM19	676	692	593	694	691	854	637	660
TKOV3_01007	ADAM19	474	535	469	489	456	440	397	395
TKOV3_01008	ADAM20	851	929	987	1032	988	1096	879	905
TKOV3_01009	ADAM20	1066	1020	988	1044	1012	965	915	779
TKOV3_01010	ADAM20	419	440	437	534	392	374	317	410
TKOV3_01011	ADAM20	702	725	637	676	629	686	556	582
TKOV3_01012	ADAM21	666	699	616	684	650	743	455	578
TKOV3_01013	ADAM21	698	719	639	603	561	601	489	492
TKOV3_01014	ADAM21	391	378	416	482	348	376	298	343
TKOV3_01015	ADAM21	566	701	559	580	508	635	470	564
TKOV3_01016	ADAM22	823	813	738	787	727	716	606	658
TKOV3_01017	ADAM22	672	826	790	796	890	843	783	726
TKOV3_01018	ADAM22	496	543	565	489	538	549	466	514
TKOV3_01019	ADAM22	968	946	1008	1049	896	913	993	924
TKOV3_01020	ADAM23	576	640	563	539	661	663	586	491
TKOV3_01021	ADAM23	691	716	724	726	813	912	615	719
TKOV3_01022	ADAM23	510	456	630	606	588	598	482	445
TKOV3_01023	ADAM23	594	670	560	695	726	721	582	582
TKOV3_01024	ADAM28	781	839	754	759	728	850	658	700
TKOV3_01025	ADAM28	967	814	848	890	1031	900	846	785
TKOV3_01026	ADAM28	774	916	895	925	796	866	768	859
TKOV3_01027	ADAM28	628	598	601	556	580	617	498	543
TKOV3_01028	ADAM29	764	744	735	865	751	917	685	701
TKOV3_01029	ADAM29	440	480	448	527	488	530	486	463
TKOV3_01030	ADAM29	380	359	307	381	371	312	345	322
TKOV3_01031	ADAM29	860	981	827	1100	1009	1111	937	964
TKOV3_01032	ADAM2	685	656	710	806	696	713	569	588
TKOV3_01033	ADAM2	767	666	689	698	663	687	569	600
TKOV3_01034	ADAM2	576	625	559	707	646	552	487	565
TKOV3_01035	ADAM2	43	41	31	43	68	44	38	51
TKOV3_01036	ADAM30	772	741	716	725	669	698	614	641
TKOV3_01037	ADAM30	631	742	538	597	671	587	466	558
TKOV3_01038	ADAM30	550	563	505	504	622	555	447	489
TKOV3_01039	ADAM30	518	543	547	542	481	485	399	392
TKOV3_01040	ADAM32	805	854	818	1044	956	978	853	984
TKOV3_01041	ADAM32	751	756	709	820	778	881	659	789
TKOV3_01042	ADAM32	793	718	738	805	750	857	677	664
TKOV3_01043	ADAM32	663	696	681	762	745	800	605	641
TKOV3_01044	ADAM33	374	417	286	427	413	473	395	353
TKOV3_01045	ADAM33	572	622	461	561	617	658	441	483
TKOV3_01046	ADAM33	545	436	492	476	560	558	465	470
TKOV3_01047	ADAM33	490	607	497	600	656	635	439	434
TKOV3_01048	ADAM7	614	708	725	800	769	611	609	646
TKOV3_01049	ADAM7	970	1087	1080	1128	1028	1086	877	929
TKOV3_01050	ADAM7	598	650	623	633	624	745	558	524
TKOV3_01051	ADAM7	593	563	554	587	589	558	554	562
TKOV3_01052	ADAM8	523	496	440	548	416	517	420	466
TKOV3_01053	ADAM8	628	657	613	631	660	637	501	551
TKOV3_01054	ADAM8	311	331	311	276	334	317	260	278
TKOV3_01055	ADAM8	1062	1236	1100	1114	1019	1184	1017	1051
TKOV3_01056	ADAM9	787	764	655	851	800	852	796	650
TKOV3_01057	ADAM9	584	579	576	668	558	524	641	590
TKOV3_01058	ADAM9	721	776	639	769	698	737	612	609
TKOV3_01059	ADAM9	829	893	873	869	974	1086	756	828
TKOV3_01060	ADAMDEC1	426	434	384	452	483	438	504	472
TKOV3_01061	ADAMDEC1	178	164	152	239	203	222	166	209
TKOV3_01062	ADAMDEC1	752	760	661	812	762	863	623	666
TKOV3_01063	ADAMDEC1	611	624	698	699	647	581	629	615
TKOV3_01064	ADAMTS10	435	518	469	447	501	531	465	461
TKOV3_01065	ADAMTS10	225	254	205	213	253	205	180	223
TKOV3_01066	ADAMTS10	601	674	527	692	586	608	534	538
TKOV3_01067	ADAMTS10	507	565	413	504	587	459	438	431
TKOV3_01068	ADAMTS12	654	687	811	753	675	690	558	590
TKOV3_01069	ADAMTS12	687	696	613	625	733	630	600	510
TKOV3_01070	ADAMTS12	451	504	489	499	427	412	417	351
TKOV3_01071	ADAMTS12	1	0	0	1	0	1	1	0
TKOV3_01072	ADAMTS13	537	600	488	525	596	622	467	377
TKOV3_01073	ADAMTS13	851	758	795	771	937	948	728	641
TKOV3_01074	ADAMTS13	855	873	792	816	973	920	785	831
TKOV3_01075	ADAMTS13	824	900	805	872	885	974	816	752
TKOV3_01076	ADAMTS14	448	375	311	295	380	398	307	300
TKOV3_01077	ADAMTS14	336	411	336	248	291	306	242	224
TKOV3_01078	ADAMTS14	543	601	404	431	524	503	440	448
TKOV3_01079	ADAMTS14	34	44	14	9	17	21	37	42
TKOV3_01080	ADAMTS15	196	239	181	238	224	237	194	216
TKOV3_01081	ADAMTS15	909	935	849	1066	993	937	820	836
TKOV3_01082	ADAMTS15	968	941	912	969	1045	941	810	974
TKOV3_01083	ADAMTS15	642	717	669	691	769	772	648	684
TKOV3_01084	ADAMTS16	21	26	21	33	35	24	31	38
TKOV3_01085	ADAMTS16	757	782	824	798	865	980	682	724
TKOV3_01086	ADAMTS16	644	737	737	770	785	736	578	719
TKOV3_01087	ADAMTS16	428	374	412	493	504	421	383	369
TKOV3_01088	ADAMTS17	519	563	530	554	571	552	536	420
TKOV3_01089	ADAMTS17	611	650	503	537	565	528	504	518
TKOV3_01090	ADAMTS17	331	314	305	311	362	307	249	273
TKOV3_01091	ADAMTS17	564	695	712	587	630	636	481	562
TKOV3_01092	ADAMTS18	506	582	452	484	481	500	412	449
TKOV3_01093	ADAMTS18	157	209	170	140	157	177	158	170
TKOV3_01094	ADAMTS18	862	878	773	880	847	885	804	789
TKOV3_01095	ADAMTS18	378	390	351	390	356	435	336	332
TKOV3_01096	ADAMTS19	592	645	653	649	661	618	543	550
TKOV3_01097	ADAMTS19	552	622	604	714	566	553	533	473
TKOV3_01098	ADAMTS19	539	571	535	637	532	563	487	478
TKOV3_01099	ADAMTS19	940	980	962	973	832	1025	847	866
TKOV3_01100	ADAMTS1	483	409	372	429	418	329	391	440
TKOV3_01101	ADAMTS1	700	769	682	776	802	672	724	688
TKOV3_01102	ADAMTS1	395	509	488	480	366	528	465	347
TKOV3_01103	ADAMTS1	767	828	659	714	595	516	505	589
TKOV3_01104	ADAMTS20	725	775	716	696	724	739	659	694
TKOV3_01105	ADAMTS20	434	369	363	381	385	408	340	379
TKOV3_01106	ADAMTS20	712	775	714	781	800	758	653	644
TKOV3_01107	ADAMTS20	187	211	211	116	121	266	172	165
TKOV3_01108	ADAMTS2	248	283	266	317	291	262	239	214
TKOV3_01109	ADAMTS2	429	526	431	466	424	483	458	412
TKOV3_01110	ADAMTS2	289	309	334	303	303	270	320	277
TKOV3_01111	ADAMTS2	524	548	503	526	484	637	418	433
TKOV3_01112	ADAMTS3	519	553	521	581	621	499	555	504
TKOV3_01113	ADAMTS3	690	704	652	723	763	826	635	660
TKOV3_01114	ADAMTS3	887	944	742	928	885	1048	879	741
TKOV3_01115	ADAMTS3	244	272	231	201	218	257	165	229
TKOV3_01116	ADAMTS4	188	219	117	177	204	154	174	165
TKOV3_01117	ADAMTS4	760	872	694	746	705	780	657	569
TKOV3_01118	ADAMTS4	901	941	813	838	943	916	868	775
TKOV3_01119	ADAMTS4	433	485	481	413	422	483	365	425
TKOV3_01120	ADAMTS5	355	280	287	261	289	340	244	296
TKOV3_01121	ADAMTS5	794	936	853	923	844	816	674	705
TKOV3_01122	ADAMTS5	55	51	67	74	84	65	53	41
TKOV3_01123	ADAMTS5	1174	1143	1045	1263	1359	1244	985	1077
TKOV3_01124	ADAMTS7	74	78	66	70	96	69	45	63
TKOV3_01125	ADAMTS7	281	286	279	301	305	302	244	247
TKOV3_01126	ADAMTS7	700	667	611	716	615	675	602	523
TKOV3_01127	ADAMTS7	234	251	267	339	248	341	224	242
TKOV3_01128	ADAMTS8	37	47	45	40	36	46	39	54
TKOV3_01129	ADAMTS8	1236	1336	1253	1455	1355	1276	1081	1118
TKOV3_01130	ADAMTS8	549	672	559	629	660	691	541	476
TKOV3_01131	ADAMTS8	473	500	455	488	469	574	374	403
TKOV3_01132	ADAMTS9	424	512	400	521	472	549	375	409
TKOV3_01133	ADAMTS9	685	791	661	786	717	827	663	549
TKOV3_01134	ADAMTS9	527	591	495	626	477	469	465	399
TKOV3_01135	ADAMTS9	832	873	738	899	878	951	721	776
TKOV3_01136	ADAMTSL1	505	554	428	547	520	592	465	456
TKOV3_01137	ADAMTSL1	401	447	457	520	460	476	365	368
TKOV3_01138	ADAMTSL1	412	451	395	476	429	404	363	371
TKOV3_01139	ADAMTSL1	626	691	529	668	733	768	519	505
TKOV3_01140	ADAMTSL2	416	372	346	466	457	572	419	368
TKOV3_01141	ADAMTSL2	289	324	293	350	366	339	245	299
TKOV3_01142	ADAMTSL2	413	468	368	454	455	540	444	387
TKOV3_01143	ADAMTSL2	543	594	562	547	597	568	578	601
TKOV3_01144	ADAMTSL3	1097	1279	1035	1191	1088	1430	1039	1013
TKOV3_01145	ADAMTSL3	417	467	415	388	405	442	342	375
TKOV3_01146	ADAMTSL3	5	8	4	16	11	25	7	21
TKOV3_01147	ADAMTSL3	846	844	865	914	875	1015	872	796
TKOV3_01148	ADAMTSL4-AS1	417	506	400	414	443	427	368	364
TKOV3_01149	ADAMTSL4-AS1	435	510	470	453	399	433	474	449
TKOV3_01150	ADAMTSL4-AS1	274	277	281	335	301	373	228	239
TKOV3_01151	ADAMTSL4-AS1	214	191	221	193	166	183	173	179
TKOV3_01152	ADAMTSL4	19	34	17	19	16	30	29	11
TKOV3_01153	ADAMTSL4	431	403	345	340	423	488	367	328
TKOV3_01154	ADAMTSL4	190	230	164	168	192	229	121	119
TKOV3_01155	ADAMTSL4	598	595	474	530	455	469	387	442
TKOV3_01156	ADAMTSL5	277	293	293	302	251	202	260	250
TKOV3_01157	ADAMTSL5	381	371	327	379	314	260	307	321
TKOV3_01158	ADAMTSL5	925	1088	914	1025	1127	1009	922	893
TKOV3_01159	ADAMTSL5	194	221	226	202	186	192	177	188
TKOV3_01160	ADAP1	28	45	19	26	74	29	54	26
TKOV3_01161	ADAP1	353	380	291	253	336	324	322	235
TKOV3_01162	ADAP1	804	864	885	872	861	784	803	705
TKOV3_01163	ADAP1	699	811	833	783	707	936	790	688
TKOV3_01164	ADAP2	395	408	380	450	410	408	369	350
TKOV3_01165	ADAP2	609	650	546	569	387	513	400	441
TKOV3_01166	ADAP2	399	510	439	553	478	476	452	512
TKOV3_01167	ADAP2	282	298	299	342	220	241	180	291
TKOV3_01168	ADARB1	9	15	10	2	13	10	2	11
TKOV3_01169	ADARB1	468	420	452	476	415	422	466	381
TKOV3_01170	ADARB1	577	638	565	628	566	568	443	493
TKOV3_01171	ADARB1	489	540	513	572	451	489	421	493
TKOV3_01172	ADARB2	788	890	801	895	837	842	791	817
TKOV3_01173	ADARB2	634	752	643	707	789	759	603	576
TKOV3_01174	ADARB2	39	37	45	41	20	54	46	42
TKOV3_01175	ADARB2	560	626	516	578	547	584	556	492
TKOV3_01176	ADAR	655	629	542	600	534	689	589	592
TKOV3_01177	ADAR	1342	1509	1279	1417	1491	1480	1154	1151
TKOV3_01178	ADAR	417	418	406	435	450	418	362	443
TKOV3_01179	ADAR	619	628	579	570	631	550	538	554
TKOV3_01180	ADAT1	451	567	517	534	561	562	475	469
TKOV3_01181	ADAT1	769	788	829	797	884	1018	822	840
TKOV3_01182	ADAT1	677	661	691	702	588	695	530	544
TKOV3_01183	ADAT1	866	832	774	908	1019	1088	836	834
TKOV3_01184	ADAT2	500	547	478	560	458	365	409	448
TKOV3_01185	ADAT2	695	733	584	632	672	674	495	582
TKOV3_01186	ADAT2	0	0	0	0	0	0	0	0
TKOV3_01187	ADAT2	902	973	713	894	848	859	716	782
TKOV3_01188	ADAT3	785	788	813	827	797	858	720	705
TKOV3_01189	ADAT3	777	817	692	677	801	741	742	702
TKOV3_01190	ADAT3	329	333	294	273	296	285	268	229
TKOV3_01191	ADAT3	429	395	273	304	389	379	336	338
TKOV3_01192	ADA	562	553	583	577	627	501	477	452
TKOV3_01193	ADA	408	467	372	418	408	443	358	333
TKOV3_01194	ADA	96	54	70	55	103	98	59	75
TKOV3_01195	ADA	276	317	237	342	350	355	242	282
TKOV3_01196	ADCK1	330	360	345	416	335	344	343	362
TKOV3_01197	ADCK1	262	384	307	360	276	386	295	258
TKOV3_01198	ADCK1	449	377	393	435	379	395	310	386
TKOV3_01199	ADCK1	941	925	841	895	948	935	762	892
TKOV3_01200	ADCK2	250	269	215	284	222	298	225	195
TKOV3_01201	ADCK2	385	522	446	506	386	373	333	306
TKOV3_01202	ADCK2	840	947	928	869	800	931	823	955
TKOV3_01203	ADCK2	516	522	511	424	524	497	380	479
TKOV3_01204	ADCK3	863	819	831	930	810	946	747	888
TKOV3_01205	ADCK3	575	599	641	713	688	652	488	495
TKOV3_01206	ADCK3	259	290	203	282	278	254	212	239
TKOV3_01207	ADCK3	399	428	404	468	443	452	423	409
TKOV3_01208	ADCK4	777	556	627	618	545	608	549	543
TKOV3_01209	ADCK4	580	749	622	755	722	686	567	536
TKOV3_01210	ADCK4	359	340	308	330	277	243	265	276
TKOV3_01211	ADCK4	560	499	496	520	528	551	477	436
TKOV3_01212	ADCK5	18	8	3	9	30	5	25	8
TKOV3_01213	ADCK5	373	264	285	297	288	301	239	233
TKOV3_01214	ADCK5	533	520	512	483	538	474	404	441
TKOV3_01215	ADCK5	466	422	437	392	493	417	345	427
TKOV3_01216	ADCY10	117	147	147	113	158	144	104	89
TKOV3_01217	ADCY10	502	577	435	514	516	489	494	436
TKOV3_01218	ADCY10	511	543	433	513	507	524	426	467
TKOV3_01219	ADCY10	807	932	804	830	820	838	771	698
TKOV3_01220	ADCY1	470	516	379	501	373	411	449	394
TKOV3_01221	ADCY1	372	341	408	319	315	377	353	351
TKOV3_01222	ADCY1	867	857	886	838	806	741	660	707
TKOV3_01223	ADCY1	188	222	215	204	171	183	147	151
TKOV3_01224	ADCY2	461	491	422	440	392	500	342	323
TKOV3_01225	ADCY2	787	977	907	954	958	848	773	784
TKOV3_01226	ADCY2	699	734	687	773	755	791	630	654
TKOV3_01227	ADCY2	655	745	653	645	719	838	649	651
TKOV3_01228	ADCY3	551	655	656	665	742	734	563	612
TKOV3_01229	ADCY3	595	620	617	668	681	701	651	679
TKOV3_01230	ADCY3	65	57	85	49	61	75	44	35
TKOV3_01231	ADCY3	741	772	684	704	841	921	665	602
TKOV3_01232	ADCY4	314	302	269	329	303	242	254	261
TKOV3_01233	ADCY4	987	978	961	1167	910	977	944	773
TKOV3_01234	ADCY4	228	269	216	260	233	180	203	228
TKOV3_01235	ADCY4	294	380	272	313	349	291	266	304
TKOV3_01236	ADCY5	559	574	588	535	409	409	397	424
TKOV3_01237	ADCY5	575	579	516	571	419	473	411	434
TKOV3_01238	ADCY5	58	79	73	100	70	87	73	62
TKOV3_01239	ADCY5	291	328	292	278	294	295	271	220
TKOV3_01240	ADCY6	335	229	178	223	158	116	184	157
TKOV3_01241	ADCY6	41	38	28	54	63	55	36	47
TKOV3_01242	ADCY6	341	402	426	374	332	367	231	360
TKOV3_01243	ADCY6	723	705	655	671	742	877	714	719
TKOV3_01244	ADCY7	386	350	418	386	395	444	394	313
TKOV3_01245	ADCY7	299	378	352	382	339	368	378	261
TKOV3_01246	ADCY7	471	570	480	591	607	550	506	527
TKOV3_01247	ADCY7	227	195	172	205	210	176	126	217
TKOV3_01248	ADCY8	529	555	479	513	541	488	441	427
TKOV3_01249	ADCY8	0	2	8	3	3	0	0	1
TKOV3_01250	ADCY8	305	392	344	354	268	289	277	318
TKOV3_01251	ADCY8	713	791	727	809	795	881	658	767
TKOV3_01252	ADCY9	569	572	552	593	640	687	618	564
TKOV3_01253	ADCY9	612	675	622	679	713	819	661	660
TKOV3_01254	ADCY9	883	890	877	987	904	1086	761	897
TKOV3_01255	ADCY9	221	214	199	307	253	253	221	190
TKOV3_01256	ADCYAP1R1	254	304	249	312	229	243	257	203
TKOV3_01257	ADCYAP1R1	408	475	439	402	401	453	370	377
TKOV3_01258	ADCYAP1R1	537	568	591	521	522	497	460	482
TKOV3_01259	ADCYAP1R1	523	530	600	528	419	439	418	503
TKOV3_01260	ADCYAP1	1012	1012	970	1076	907	1003	811	874
TKOV3_01261	ADCYAP1	357	375	287	366	419	322	285	293
TKOV3_01262	ADCYAP1	424	433	443	433	455	522	377	393
TKOV3_01263	ADCYAP1	574	667	414	509	434	504	438	486
TKOV3_01264	ADC	400	494	343	333	485	451	420	394
TKOV3_01265	ADC	739	753	596	736	636	657	584	586
TKOV3_01266	ADC	549	575	460	552	451	483	473	478
TKOV3_01267	ADC	521	626	527	583	564	567	455	502
TKOV3_01268	ADD1	56	48	58	74	69	92	38	42
TKOV3_01269	ADD1	825	783	699	728	805	813	674	715
TKOV3_01270	ADD1	426	341	334	367	352	460	340	394
TKOV3_01271	ADD1	606	628	512	620	678	688	513	497
TKOV3_01272	ADD2	46	41	50	36	34	45	52	56
TKOV3_01273	ADD2	702	728	582	778	771	948	692	741
TKOV3_01274	ADD2	738	796	588	625	797	701	629	611
TKOV3_01275	ADD2	566	608	421	383	551	563	406	413
TKOV3_01276	ADD3	772	806	630	702	750	865	564	627
TKOV3_01277	ADD3	45	73	62	43	38	69	46	38
TKOV3_01278	ADD3	703	673	516	551	625	582	546	530
TKOV3_01279	ADD3	540	622	693	705	769	748	575	573
TKOV3_01280	ADGB	610	623	755	708	762	686	671	645
TKOV3_01281	ADGB	800	795	788	781	896	833	614	733
TKOV3_01282	ADGB	404	444	349	482	424	419	326	317
TKOV3_01283	ADGB	422	443	422	377	391	395	414	406
TKOV3_01284	ADH1A	707	702	596	778	770	850	703	761
TKOV3_01285	ADH1A	284	288	308	298	295	364	284	295
TKOV3_01286	ADH1A	46	64	47	39	52	65	50	42
TKOV3_01287	ADH1A	994	1147	970	935	1168	1271	917	928
TKOV3_01288	ADH1B	734	821	664	724	751	828	646	611
TKOV3_01289	ADH1B	807	805	749	952	945	1001	733	702
TKOV3_01290	ADH1B	659	769	642	768	702	768	597	663
TKOV3_01291	ADH1B	34	43	37	30	35	52	37	24
TKOV3_01292	ADH4	516	617	635	577	603	570	495	531
TKOV3_01293	ADH4	556	710	650	720	642	778	601	622
TKOV3_01294	ADH4	355	390	397	428	372	434	350	428
TKOV3_01295	ADH4	511	474	504	477	479	525	425	406
TKOV3_01296	ADH5	373	416	322	337	254	273	270	181
TKOV3_01297	ADH5	280	232	153	212	216	270	207	206
TKOV3_01298	ADH5	731	627	877	870	674	818	661	698
TKOV3_01299	ADH5	222	264	239	257	263	296	227	251
TKOV3_01300	ADH6	477	567	581	588	595	561	490	459
TKOV3_01301	ADH6	708	822	671	819	700	1011	690	769
TKOV3_01302	ADH6	617	541	604	580	602	688	555	514
TKOV3_01303	ADH6	417	452	460	483	519	468	415	393
TKOV3_01304	ADH7	951	1138	1001	1099	1200	1155	940	910
TKOV3_01305	ADH7	603	717	613	693	639	824	587	685
TKOV3_01306	ADH7	770	787	715	718	766	835	649	683
TKOV3_01307	ADH7	672	749	630	833	800	724	623	669
TKOV3_01308	ADHFE1	692	752	631	698	685	732	576	624
TKOV3_01309	ADHFE1	736	783	636	724	684	746	737	533
TKOV3_01310	ADHFE1	528	573	458	614	535	609	432	518
TKOV3_01311	ADHFE1	1159	1193	1024	1086	980	1186	1033	918
TKOV3_01312	ADI1	166	237	133	165	280	310	162	140
TKOV3_01313	ADI1	669	806	698	823	802	742	590	559
TKOV3_01314	ADI1	354	350	324	298	238	337	264	279
TKOV3_01315	ADI1	1035	1071	1150	1152	1172	1182	923	1066
TKOV3_01316	ADIG	776	908	838	898	903	979	810	808
TKOV3_01317	ADIG	42	56	47	56	41	82	49	41
TKOV3_01318	ADIG	684	649	749	713	834	723	615	632
TKOV3_01319	ADIG	819	832	850	865	1002	982	749	801
TKOV3_01320	ADIPOQ	552	584	547	604	651	621	515	496
TKOV3_01321	ADIPOQ	316	333	293	298	291	415	252	301
TKOV3_01322	ADIPOQ	823	872	755	843	771	808	658	603
TKOV3_01323	ADIPOQ	514	600	561	610	558	546	460	545
TKOV3_01324	ADIPOR1	718	918	666	786	669	651	558	567
TKOV3_01325	ADIPOR1	296	335	298	303	305	260	267	239
TKOV3_01326	ADIPOR1	477	559	474	580	525	505	409	381
TKOV3_01327	ADIPOR1	617	637	518	670	583	538	447	566
TKOV3_01328	ADIPOR2	646	718	660	640	797	755	478	577
TKOV3_01329	ADIPOR2	783	810	765	937	868	991	787	776
TKOV3_01330	ADIPOR2	988	1122	1069	1099	1175	1249	983	1058
TKOV3_01331	ADIPOR2	681	809	700	686	668	857	693	715
TKOV3_01332	ADIRF	28	42	37	18	26	25	26	18
TKOV3_01333	ADIRF	366	353	286	416	339	339	313	317
TKOV3_01334	ADIRF	17	16	18	16	21	6	12	10
TKOV3_01335	ADIRF	25	21	15	24	27	21	20	20
TKOV3_01336	ADK	301	281	230	289	217	239	252	199
TKOV3_01337	ADK	471	604	464	429	419	509	377	402
TKOV3_01338	ADK	723	745	617	742	704	787	658	652
TKOV3_01339	ADK	566	638	575	529	621	591	485	551
TKOV3_01340	ADM2	548	579	526	600	611	554	486	518
TKOV3_01341	ADM2	194	257	206	245	207	225	185	199
TKOV3_01342	ADM2	594	638	568	527	701	655	486	583
TKOV3_01343	ADM2	21	20	20	21	14	5	16	10
TKOV3_01344	ADM5	280	270	276	293	267	313	306	242
TKOV3_01345	ADM5	120	160	108	141	121	147	134	154
TKOV3_01346	ADM5	381	362	363	361	352	330	341	299
TKOV3_01347	ADM5	400	503	397	376	367	444	301	335
TKOV3_01348	ADM	30	35	26	32	17	40	30	23
TKOV3_01349	ADM	467	458	433	459	448	404	388	380
TKOV3_01350	ADM	540	615	539	517	668	572	580	545
TKOV3_01351	ADM	325	281	291	269	379	335	262	279
TKOV3_01352	ADNP2	858	906	837	918	859	1013	830	926
TKOV3_01353	ADNP2	673	663	676	706	862	755	656	668
TKOV3_01354	ADNP2	570	660	613	512	613	713	623	590
TKOV3_01355	ADNP2	772	790	697	783	814	838	736	793
TKOV3_01356	ADNP	606	574	651	606	603	743	506	508
TKOV3_01357	ADNP	334	328	282	340	442	635	348	449
TKOV3_01358	ADNP	756	850	721	676	883	987	640	730
TKOV3_01359	ADNP	531	526	486	507	589	648	463	454
TKOV3_01360	ADORA1	683	714	819	721	692	727	627	621
TKOV3_01361	ADORA1	251	228	259	259	292	255	207	214
TKOV3_01362	ADORA1	507	610	423	463	562	476	498	421
TKOV3_01363	ADORA1	462	557	490	532	500	524	449	519
TKOV3_01364	ADORA2A	738	755	612	695	793	725	705	641
TKOV3_01365	ADORA2A	437	457	401	432	483	419	357	357
TKOV3_01366	ADORA2A	411	494	379	401	448	443	370	373
TKOV3_01367	ADORA2A	116	161	132	111	168	152	99	123
TKOV3_01368	ADORA2B	364	428	432	489	486	464	420	493
TKOV3_01369	ADORA2B	622	525	559	656	668	619	544	687
TKOV3_01370	ADORA2B	452	501	388	441	498	468	454	467
TKOV3_01371	ADORA2B	738	767	730	745	751	881	683	697
TKOV3_01372	ADORA3	471	511	378	363	364	386	326	349
TKOV3_01373	ADORA3	108	109	126	140	59	118	42	60
TKOV3_01374	ADORA3	363	297	245	327	322	231	256	294
TKOV3_01375	ADORA3	632	617	590	538	487	680	434	546
TKOV3_01376	ADO	200	248	177	174	304	228	160	185
TKOV3_01377	ADO	255	236	92	113	134	116	119	159
TKOV3_01378	ADO	447	510	465	456	365	451	489	477
TKOV3_01379	ADO	169	207	169	213	195	173	191	146
TKOV3_01380	ADPGK	787	964	819	815	847	896	705	701
TKOV3_01381	ADPGK	291	308	297	322	209	198	238	237
TKOV3_01382	ADPGK	588	630	588	515	411	625	566	468
TKOV3_01383	ADPGK	707	734	720	730	681	691	730	625
TKOV3_01384	ADPRHL1	301	319	247	280	302	321	227	270
TKOV3_01385	ADPRHL1	607	633	634	632	644	697	529	534
TKOV3_01386	ADPRHL1	843	848	817	878	888	1003	817	804
TKOV3_01387	ADPRHL1	628	609	766	653	765	662	691	558
TKOV3_01388	ADPRHL2	450	430	376	378	447	340	324	360
TKOV3_01389	ADPRHL2	406	442	302	315	432	388	369	372
TKOV3_01390	ADPRHL2	628	612	454	434	519	441	463	512
TKOV3_01391	ADPRHL2	350	352	443	305	414	354	351	270
TKOV3_01392	ADPRH	404	479	367	423	440	475	310	356
TKOV3_01393	ADPRH	971	1036	975	1107	942	1047	903	848
TKOV3_01394	ADPRH	752	775	566	671	579	612	576	571
TKOV3_01395	ADPRH	908	1101	983	979	888	1017	784	837
TKOV3_01396	ADPRM	623	728	566	611	512	531	440	593
TKOV3_01397	ADPRM	837	921	837	1078	766	827	697	719
TKOV3_01398	ADPRM	560	643	594	625	531	525	444	446
TKOV3_01399	ADPRM	581	654	681	675	538	556	499	490
TKOV3_01400	ADRA1A	591	603	605	692	684	731	654	644
TKOV3_01401	ADRA1A	12	14	9	21	4	12	8	6
TKOV3_01402	ADRA1A	500	529	589	559	612	612	531	497
TKOV3_01403	ADRA1A	428	467	393	469	424	420	359	387
TKOV3_01404	ADRA1B	234	244	244	304	245	191	196	225
TKOV3_01405	ADRA1B	831	963	892	976	767	1066	735	744
TKOV3_01406	ADRA1B	519	558	498	522	581	606	482	547
TKOV3_01407	ADRA1B	670	749	742	748	818	822	715	705
TKOV3_01408	ADRA1D	749	697	668	793	634	768	607	553
TKOV3_01409	ADRA1D	422	438	380	459	453	497	391	384
TKOV3_01410	ADRA1D	208	242	222	217	244	266	162	228
TKOV3_01411	ADRA1D	280	278	226	216	255	277	227	214
TKOV3_01412	ADRA2A	366	366	387	387	457	347	425	349
TKOV3_01413	ADRA2A	470	567	360	459	437	523	367	453
TKOV3_01414	ADRA2A	511	565	404	513	523	564	414	435
TKOV3_01415	ADRA2A	329	312	326	308	380	296	271	303
TKOV3_01416	ADRA2B	473	408	388	411	399	454	463	431
TKOV3_01417	ADRA2B	661	642	715	596	590	713	493	550
TKOV3_01418	ADRA2B	689	699	572	602	714	761	609	561
TKOV3_01419	ADRA2B	493	529	417	421	465	409	393	408
TKOV3_01420	ADRA2C	465	520	442	455	643	644	427	406
TKOV3_01421	ADRA2C	21	27	18	27	38	31	21	34
TKOV3_01422	ADRA2C	31	28	38	29	24	32	21	28
TKOV3_01423	ADRA2C	30	49	40	52	64	51	56	39
TKOV3_01424	ADRB1	371	364	286	355	369	374	382	323
TKOV3_01425	ADRB1	408	524	444	445	635	520	387	390
TKOV3_01426	ADRB1	640	711	586	654	718	732	569	522
TKOV3_01427	ADRB1	525	575	446	491	453	410	410	416
TKOV3_01428	ADRB2	398	471	504	585	454	471	453	396
TKOV3_01429	ADRB2	394	394	429	433	457	397	334	364
TKOV3_01430	ADRB2	844	892	744	806	733	734	778	747
TKOV3_01431	ADRB2	601	666	600	720	669	754	656	606
TKOV3_01432	ADRB3	477	470	497	523	514	529	484	497
TKOV3_01433	ADRB3	456	405	432	478	551	573	513	526
TKOV3_01434	ADRB3	268	362	302	342	413	366	257	271
TKOV3_01435	ADRB3	885	980	964	1082	1114	1060	954	1039
TKOV3_01436	ADRBK1	914	908	868	950	800	872	727	785
TKOV3_01437	ADRBK1	1073	1177	1045	1311	1073	1074	954	1017
TKOV3_01438	ADRBK1	712	678	679	666	613	764	689	639
TKOV3_01439	ADRBK1	643	666	583	542	533	444	498	523
TKOV3_01440	ADRBK2	742	860	824	834	927	842	766	803
TKOV3_01441	ADRBK2	455	523	523	572	563	540	563	536
TKOV3_01442	ADRBK2	905	1012	1076	938	996	1073	885	933
TKOV3_01443	ADRBK2	664	796	734	768	788	804	815	668
TKOV3_01444	ADRM1	325	324	385	325	293	268	256	239
TKOV3_01445	ADRM1	874	921	694	736	746	653	658	677
TKOV3_01446	ADRM1	670	690	633	704	630	771	622	615
TKOV3_01447	ADRM1	463	514	391	431	453	441	320	392
TKOV3_01448	ADSL	218	218	90	97	148	174	170	160
TKOV3_01449	ADSL	471	461	232	233	304	323	230	328
TKOV3_01450	ADSL	186	174	29	81	102	154	90	122
TKOV3_01451	ADSL	655	687	234	310	288	384	313	362
TKOV3_01452	ADSSL1	778	873	764	792	787	832	663	607
TKOV3_01453	ADSSL1	798	867	778	826	813	980	735	740
TKOV3_01454	ADSSL1	419	484	535	519	502	512	472	511
TKOV3_01455	ADSSL1	676	721	773	751	674	719	623	589
TKOV3_01456	ADSS	45	20	17	11	12	23	21	18
TKOV3_01457	ADSS	81	67	50	62	43	61	56	82
TKOV3_01458	ADSS	1080	1181	627	706	812	986	829	828
TKOV3_01459	ADSS	462	491	245	320	320	364	313	318
TKOV3_01460	ADTRP	939	956	820	1059	901	905	668	771
TKOV3_01461	ADTRP	406	494	455	436	529	464	351	388
TKOV3_01462	ADTRP	664	759	737	762	725	606	574	666
TKOV3_01463	ADTRP	830	911	988	988	1000	1036	801	781
TKOV3_01464	AEBP1	156	149	170	148	149	135	128	89
TKOV3_01465	AEBP1	702	849	735	781	814	889	715	779
TKOV3_01466	AEBP1	289	310	260	276	254	264	244	231
TKOV3_01467	AEBP1	580	644	594	627	510	509	565	528
TKOV3_01468	AEBP2	528	567	593	544	520	566	446	446
TKOV3_01469	AEBP2	605	523	496	545	517	540	503	509
TKOV3_01470	AEBP2	843	905	814	892	720	686	601	612
TKOV3_01471	AEBP2	1279	1195	1231	1235	997	1053	1037	930
TKOV3_01472	AEN	369	418	351	407	362	413	367	427
TKOV3_01473	AEN	315	337	233	365	374	417	284	359
TKOV3_01474	AEN	403	447	414	419	469	390	386	396
TKOV3_01475	AEN	564	660	678	646	649	532	612	584
TKOV3_01476	AES	233	228	225	227	257	260	186	202
TKOV3_01477	AES	238	254	260	199	191	214	222	232
TKOV3_01478	AES	662	896	780	744	701	852	647	692
TKOV3_01479	AES	642	565	578	530	637	648	546	471
TKOV3_01480	AFAP1L1	20	39	30	51	33	30	26	28
TKOV3_01481	AFAP1L1	594	546	641	712	588	564	499	515
TKOV3_01482	AFAP1L1	721	761	689	773	674	608	690	708
TKOV3_01483	AFAP1L1	17	21	21	9	21	29	15	18
TKOV3_01484	AFAP1L2	210	212	185	245	207	194	194	180
TKOV3_01485	AFAP1L2	380	420	349	425	404	395	344	361
TKOV3_01486	AFAP1L2	540	425	466	388	410	351	390	362
TKOV3_01487	AFAP1L2	582	699	685	684	691	679	602	606
TKOV3_01488	AFAP1	794	889	716	729	898	1038	828	857
TKOV3_01489	AFAP1	503	536	476	524	521	512	487	447
TKOV3_01490	AFAP1	351	390	360	378	325	356	318	334
TKOV3_01491	AFAP1	192	198	145	227	189	244	152	204
TKOV3_01492	AFF1	25	24	32	33	25	38	29	33
TKOV3_01493	AFF1	489	537	502	580	576	544	477	433
TKOV3_01494	AFF1	661	683	524	556	634	471	474	569
TKOV3_01495	AFF1	513	496	626	564	510	558	480	430
TKOV3_01496	AFF2	184	249	163	244	181	277	166	165
TKOV3_01497	AFF2	715	672	698	667	645	762	656	660
TKOV3_01498	AFF2	292	307	207	303	257	301	228	242
TKOV3_01499	AFF2	630	585	567	617	660	762	586	534
TKOV3_01500	AFF3	761	842	572	597	682	750	518	615
TKOV3_01501	AFF3	301	350	248	259	346	279	293	339
TKOV3_01502	AFF3	319	357	325	324	293	282	356	277
TKOV3_01503	AFF3	559	629	498	593	620	614	615	467
TKOV3_01504	AFF4	38	33	21	39	41	46	24	38
TKOV3_01505	AFF4	572	664	701	772	710	546	594	571
TKOV3_01506	AFF4	510	523	470	469	511	511	416	416
TKOV3_01507	AFF4	572	535	531	546	510	539	405	453
TKOV3_01508	AFG3L2	308	296	190	220	232	228	182	204
TKOV3_01509	AFG3L2	465	495	311	275	240	258	299	349
TKOV3_01510	AFG3L2	819	768	404	429	607	519	630	519
TKOV3_01511	AFG3L2	37	48	51	36	44	36	28	27
TKOV3_01512	AFMID	1098	1185	1199	1121	1065	1146	812	957
TKOV3_01513	AFMID	578	590	408	524	517	543	431	511
TKOV3_01514	AFMID	847	961	706	893	847	808	598	733
TKOV3_01515	AFMID	921	970	715	839	807	912	674	827
TKOV3_01516	AFM	1592	1642	1504	1536	1638	1788	1284	1447
TKOV3_01517	AFM	962	1053	1000	1060	968	1117	876	983
TKOV3_01518	AFM	444	413	416	471	478	494	423	337
TKOV3_01519	AFM	933	1012	928	1047	877	1120	856	827
TKOV3_01520	AFP	765	831	813	873	845	751	753	727
TKOV3_01521	AFP	697	720	629	624	660	723	599	656
TKOV3_01522	AFP	902	909	813	862	906	959	802	864
TKOV3_01523	AFP	453	437	457	518	361	548	452	499
TKOV3_01524	AFTPH	537	594	461	616	659	630	533	632
TKOV3_01525	AFTPH	601	565	668	583	569	634	512	473
TKOV3_01526	AFTPH	846	908	744	844	1025	931	812	732
TKOV3_01527	AFTPH	275	286	254	295	434	299	262	279
TKOV3_01528	AGAP1	15	14	30	21	19	29	22	23
TKOV3_01529	AGAP1	1008	1034	1039	1052	1598	1479	1353	1223
TKOV3_01530	AGAP1	571	622	612	652	955	831	724	666
TKOV3_01531	AGAP1	1118	1287	1316	1374	1775	1695	1263	1209
TKOV3_01532	AGAP2	385	362	289	302	390	329	343	363
TKOV3_01533	AGAP2	160	112	107	141	112	124	114	90
TKOV3_01534	AGAP2	419	421	414	383	381	359	397	308
TKOV3_01535	AGAP2	756	814	664	772	740	750	651	647
TKOV3_01536	AGAP3	30	27	26	25	13	35	24	22
TKOV3_01537	AGAP3	465	374	396	491	483	482	352	349
TKOV3_01538	AGAP3	731	745	588	645	725	681	580	552
TKOV3_01539	AGAP3	1284	1236	1143	1260	1322	1271	1143	1100
TKOV3_01540	AGA	536	557	499	566	592	726	497	571
TKOV3_01541	AGA	829	852	747	875	816	1006	744	856
TKOV3_01542	AGA	670	656	676	762	748	802	644	621
TKOV3_01543	AGA	906	1110	861	1088	1042	1083	819	822
TKOV3_01544	AGBL1	765	879	748	770	681	792	692	742
TKOV3_01545	AGBL1	415	384	502	484	401	525	399	464
TKOV3_01546	AGBL1	263	232	203	283	288	161	224	211
TKOV3_01547	AGBL1	610	645	514	539	650	637	505	547
TKOV3_01548	AGBL2	750	792	642	695	606	686	574	632
TKOV3_01549	AGBL2	770	833	694	684	547	737	560	600
TKOV3_01550	AGBL2	518	482	289	438	391	437	384	380
TKOV3_01551	AGBL2	461	469	321	349	252	328	327	245
TKOV3_01552	AGBL3	686	670	562	785	869	833	717	658
TKOV3_01553	AGBL3	835	964	995	1084	993	1148	798	845
TKOV3_01554	AGBL3	514	579	519	498	596	575	449	455
TKOV3_01555	AGBL3	844	899	931	1047	1183	1054	804	919
TKOV3_01556	AGBL4	690	779	620	738	887	784	631	751
TKOV3_01557	AGBL4	703	724	596	651	760	608	678	577
TKOV3_01558	AGBL4	521	448	520	580	605	560	509	464
TKOV3_01559	AGBL4	509	543	469	485	376	411	434	395
TKOV3_01560	AGBL5	1039	1161	1104	1143	1194	1333	1035	1154
TKOV3_01561	AGBL5	690	730	688	641	703	800	577	619
TKOV3_01562	AGBL5	427	544	433	446	579	618	492	454
TKOV3_01563	AGBL5	780	907	567	718	803	748	670	573
TKOV3_01564	AGER	438	425	389	402	408	388	350	321
TKOV3_01565	AGER	809	978	780	826	1031	958	699	767
TKOV3_01566	AGER	537	553	468	631	510	562	474	473
TKOV3_01567	AGER	140	153	157	132	168	153	126	140
TKOV3_01568	AGFG1	522	564	417	505	461	474	464	477
TKOV3_01569	AGFG1	352	375	319	342	352	448	284	323
TKOV3_01570	AGFG1	427	412	356	369	298	411	303	354
TKOV3_01571	AGFG1	745	803	793	653	596	748	553	590
TKOV3_01572	AGFG2	347	305	299	327	357	368	256	284
TKOV3_01573	AGFG2	494	376	278	335	303	376	325	344
TKOV3_01574	AGFG2	419	485	501	507	417	579	500	455
TKOV3_01575	AGFG2	158	185	151	115	152	169	128	119
TKOV3_01576	AGGF1	611	739	771	832	824	765	574	623
TKOV3_01577	AGGF1	499	497	567	480	466	533	310	498
TKOV3_01578	AGGF1	679	684	578	664	472	618	471	556
TKOV3_01579	AGGF1	709	716	655	672	677	761	593	633
TKOV3_01580	AGK	557	611	607	674	643	710	627	624
TKOV3_01581	AGK	865	918	766	668	914	880	712	741
TKOV3_01582	AGK	733	722	646	679	599	785	675	698
TKOV3_01583	AGK	390	356	397	393	483	428	373	411
TKOV3_01584	AGL	455	554	539	505	426	496	474	478
TKOV3_01585	AGL	579	572	482	587	571	596	482	429
TKOV3_01586	AGL	471	535	490	510	497	598	445	505
TKOV3_01587	AGL	265	236	186	204	244	205	195	177
TKOV3_01588	AGMAT	294	299	258	305	336	320	266	256
TKOV3_01589	AGMAT	990	966	906	930	1003	977	794	911
TKOV3_01590	AGMAT	575	562	558	581	490	585	441	456
TKOV3_01591	AGMAT	469	483	399	410	376	446	361	298
TKOV3_01592	AGMO	654	667	616	649	644	777	604	591
TKOV3_01593	AGMO	657	667	583	608	637	556	432	439
TKOV3_01594	AGMO	736	731	878	696	802	839	631	638
TKOV3_01595	AGMO	528	572	553	554	467	475	420	363
TKOV3_01596	AGO1	456	441	355	390	396	424	299	335
TKOV3_01597	AGO1	497	487	458	488	577	532	430	389
TKOV3_01598	AGO1	880	932	832	907	857	789	812	809
TKOV3_01599	AGO1	773	697	734	677	751	705	651	648
TKOV3_01600	AGO2	782	809	767	833	858	703	638	673
TKOV3_01601	AGO2	1181	1199	1153	1101	983	1133	1087	982
TKOV3_01602	AGO2	26	40	35	33	19	27	32	20
TKOV3_01603	AGO2	771	850	747	700	798	855	782	765
TKOV3_01604	AGO3	530	520	370	483	450	492	403	464
TKOV3_01605	AGO3	455	377	322	389	492	513	435	397
TKOV3_01606	AGO3	644	620	547	633	728	673	556	608
TKOV3_01607	AGO3	700	675	625	567	632	602	598	505
TKOV3_01608	AGO4	291	277	228	180	312	312	248	241
TKOV3_01609	AGO4	547	569	513	533	602	564	472	495
TKOV3_01610	AGO4	513	534	428	403	418	445	480	416
TKOV3_01611	AGO4	203	292	200	221	251	343	199	180
TKOV3_01612	AGPAT1	629	690	655	725	825	830	694	657
TKOV3_01613	AGPAT1	636	755	604	588	637	711	620	593
TKOV3_01614	AGPAT1	671	691	588	787	784	919	675	647
TKOV3_01615	AGPAT1	521	595	483	526	479	527	408	473
TKOV3_01616	AGPAT2	263	263	257	269	285	311	224	241
TKOV3_01617	AGPAT2	751	776	745	783	816	840	754	736
TKOV3_01618	AGPAT2	561	583	507	615	646	639	524	524
TKOV3_01619	AGPAT2	996	984	917	936	952	986	789	966
TKOV3_01620	AGPAT3	472	522	493	513	366	427	438	374
TKOV3_01621	AGPAT3	684	776	850	911	820	873	815	683
TKOV3_01622	AGPAT3	4	4	4	2	5	5	1	8
TKOV3_01623	AGPAT3	969	1028	948	965	866	910	898	860
TKOV3_01624	AGPAT4	464	525	406	503	568	497	421	510
TKOV3_01625	AGPAT4	551	629	578	592	559	694	487	577
TKOV3_01626	AGPAT4	466	599	485	543	503	608	496	514
TKOV3_01627	AGPAT4	35	24	12	21	12	15	13	11
TKOV3_01628	AGPAT5	822	880	867	982	864	885	665	755
TKOV3_01629	AGPAT5	367	380	266	318	397	416	263	293
TKOV3_01630	AGPAT5	708	700	653	869	815	796	675	695
TKOV3_01631	AGPAT5	424	502	513	467	530	551	472	504
TKOV3_01632	AGPAT6	559	524	489	446	548	519	390	366
TKOV3_01633	AGPAT6	740	902	852	931	793	819	672	637
TKOV3_01634	AGPAT6	736	799	784	815	833	696	641	588
TKOV3_01635	AGPAT6	292	379	302	327	267	322	224	220
TKOV3_01636	AGPAT9	506	556	385	396	489	488	396	439
TKOV3_01637	AGPAT9	795	879	792	838	841	812	703	850
TKOV3_01638	AGPAT9	630	702	727	713	767	767	616	582
TKOV3_01639	AGPAT9	941	1052	995	983	1061	1085	913	864
TKOV3_01640	AGPS	140	154	104	148	100	120	99	132
TKOV3_01641	AGPS	1137	1097	1071	1136	945	1103	965	984
TKOV3_01642	AGPS	542	629	468	545	553	583	444	457
TKOV3_01643	AGPS	457	420	340	412	337	423	361	319
TKOV3_01644	AGR2	735	882	701	839	760	872	703	641
TKOV3_01645	AGR2	327	400	299	382	361	296	252	308
TKOV3_01646	AGR2	664	691	610	636	676	510	507	593
TKOV3_01647	AGR2	263	295	317	296	258	318	201	271
TKOV3_01648	AGR3	355	385	375	288	368	310	317	313
TKOV3_01649	AGR3	713	799	820	810	850	900	673	709
TKOV3_01650	AGR3	108	115	113	111	115	108	140	70
TKOV3_01651	AGR3	546	549	510	633	611	590	495	530
TKOV3_01652	AGRN	200	224	173	213	168	219	203	166
TKOV3_01653	AGRN	135	181	112	176	137	134	116	139
TKOV3_01654	AGRN	826	822	899	974	896	931	824	763
TKOV3_01655	AGRN	606	736	651	714	734	708	644	706
TKOV3_01656	AGRP	438	359	394	364	374	367	321	282
TKOV3_01657	AGRP	246	340	268	248	274	251	235	260
TKOV3_01658	AGRP	34	45	41	40	33	32	54	55
TKOV3_01659	AGRP	396	390	332	444	415	459	323	285
TKOV3_01660	AGTPBP1	697	714	698	762	673	657	535	477
TKOV3_01661	AGTPBP1	770	720	629	694	937	895	736	736
TKOV3_01662	AGTPBP1	660	821	698	772	822	872	661	613
TKOV3_01663	AGTPBP1	204	259	198	305	248	265	171	172
TKOV3_01664	AGTR1	205	174	192	245	165	201	146	151
TKOV3_01665	AGTR1	655	731	660	717	606	648	518	570
TKOV3_01666	AGTR1	243	247	224	230	248	223	187	229
TKOV3_01667	AGTR1	373	402	358	405	306	317	274	257
TKOV3_01668	AGTR2	893	751	789	846	848	794	714	789
TKOV3_01669	AGTR2	89	86	113	95	86	96	75	100
TKOV3_01670	AGTR2	720	830	700	695	814	753	761	677
TKOV3_01671	AGTR2	916	949	870	881	872	854	763	757
TKOV3_01672	AGTRAP	712	775	647	772	843	690	623	675
TKOV3_01673	AGTRAP	811	793	757	791	722	808	684	688
TKOV3_01674	AGTRAP	131	163	106	162	141	153	161	117
TKOV3_01675	AGTRAP	553	589	612	656	585	616	529	533
TKOV3_01676	AGT	442	523	384	431	429	507	400	345
TKOV3_01677	AGT	306	354	291	293	355	364	263	250
TKOV3_01678	AGT	504	610	576	676	601	684	536	566
TKOV3_01679	AGT	716	784	773	769	1000	861	742	767
TKOV3_01680	AGXT2	1105	1044	1122	1140	1039	1070	926	854
TKOV3_01681	AGXT2	758	932	791	853	918	799	769	828
TKOV3_01682	AGXT2	530	568	443	570	502	500	423	406
TKOV3_01683	AGXT2	745	856	727	696	544	631	579	572
TKOV3_01684	AGXT	501	478	435	546	426	532	454	429
TKOV3_01685	AGXT	419	447	322	402	496	464	426	427
TKOV3_01686	AGXT	764	732	646	735	889	946	754	677
TKOV3_01687	AGXT	693	764	555	609	770	832	561	722
TKOV3_01688	AHCTF1	630	673	684	759	823	750	591	624
TKOV3_01689	AHCTF1	427	436	335	398	320	280	257	354
TKOV3_01690	AHCTF1	490	470	180	293	204	280	203	240
TKOV3_01691	AHCTF1	403	404	261	261	169	328	169	251
TKOV3_01692	AHCYL1	458	437	457	448	392	464	373	303
TKOV3_01693	AHCYL1	512	551	433	417	364	539	356	439
TKOV3_01694	AHCYL1	688	677	563	609	521	569	527	513
TKOV3_01695	AHCYL1	850	956	731	693	732	664	679	711
TKOV3_01696	AHCYL2	577	705	605	683	730	722	693	605
TKOV3_01697	AHCYL2	561	494	428	446	553	601	494	482
TKOV3_01698	AHCYL2	672	661	589	667	815	785	557	647
TKOV3_01699	AHCYL2	499	498	410	502	610	605	420	444
TKOV3_01700	AHCY	395	463	302	357	472	357	354	348
TKOV3_01701	AHCY	720	852	565	651	790	832	685	742
TKOV3_01702	AHCY	483	430	292	326	504	503	380	391
TKOV3_01703	AHCY	31	39	38	30	54	50	38	46
TKOV3_01704	AHDC1	837	794	833	827	884	841	784	689
TKOV3_01705	AHDC1	560	561	616	528	581	549	487	415
TKOV3_01706	AHDC1	287	288	200	252	231	307	263	218
TKOV3_01707	AHDC1	376	388	407	383	352	394	400	339
TKOV3_01708	AHI1	703	763	841	871	887	889	776	703
TKOV3_01709	AHI1	454	563	495	422	362	417	360	393
TKOV3_01710	AHI1	398	421	419	326	329	363	325	358
TKOV3_01711	AHI1	15	43	0	9	34	17	19	16
TKOV3_01712	AHNAK2	760	885	865	944	957	1002	890	845
TKOV3_01713	AHNAK2	6	6	3	15	3	4	8	6
TKOV3_01714	AHNAK2	504	521	461	544	524	511	417	422
TKOV3_01715	AHNAK2	2	5	4	6	2	3	4	6
TKOV3_01716	AHNAK	915	974	894	978	1055	1070	910	932
TKOV3_01717	AHNAK	568	605	672	769	533	624	603	538
TKOV3_01718	AHNAK	22	19	9	23	5	10	14	6
TKOV3_01719	AHNAK	716	693	657	729	621	744	619	650
TKOV3_01720	AHRR	269	290	177	251	226	266	173	220
TKOV3_01721	AHRR	319	322	284	254	370	283	264	318
TKOV3_01722	AHRR	180	220	192	206	288	284	185	206
TKOV3_01723	AHRR	746	804	837	853	739	870	691	671
TKOV3_01724	AHR	363	480	335	395	313	373	322	328
TKOV3_01725	AHR	747	729	735	814	750	826	786	785
TKOV3_01726	AHR	471	439	377	411	515	515	400	504
TKOV3_01727	AHR	100	117	141	90	100	112	111	99
TKOV3_01728	AHSA1	715	721	820	782	690	886	680	676
TKOV3_01729	AHSA1	762	865	804	897	991	989	834	762
TKOV3_01730	AHSA1	552	529	521	503	562	657	504	462
TKOV3_01731	AHSA1	635	629	674	750	705	744	523	571
TKOV3_01732	AHSA2	457	548	458	477	492	527	432	377
TKOV3_01733	AHSA2	464	471	435	492	569	537	455	403
TKOV3_01734	AHSA2	432	573	370	435	444	472	413	423
TKOV3_01735	AHSA2	402	393	438	420	509	491	358	370
TKOV3_01736	AHSG	695	615	578	660	516	555	456	503
TKOV3_01737	AHSG	725	589	627	594	479	531	481	477
TKOV3_01738	AHSG	4	0	5	3	0	4	5	2
TKOV3_01739	AHSG	731	832	806	719	727	846	685	722
TKOV3_01740	AHSP	461	467	481	564	582	547	537	462
TKOV3_01741	AHSP	811	880	865	866	1030	910	712	816
TKOV3_01742	AHSP	785	914	878	1112	1088	1012	852	832
TKOV3_01743	AHSP	262	284	275	338	327	267	221	216
TKOV3_01744	AICDA	582	707	653	577	589	592	543	563
TKOV3_01745	AICDA	107	117	119	105	105	132	133	111
TKOV3_01746	AICDA	231	271	290	239	259	310	215	238
TKOV3_01747	AICDA	826	788	698	770	619	678	557	609
TKOV3_01748	AIDA	276	346	317	308	329	258	262	285
TKOV3_01749	AIDA	591	751	585	630	611	573	607	489
TKOV3_01750	AIDA	672	714	665	742	716	801	575	563
TKOV3_01751	AIDA	454	565	505	603	499	543	467	512
TKOV3_01752	AIF1L	523	532	423	597	563	474	468	426
TKOV3_01753	AIF1L	434	490	571	704	420	444	406	388
TKOV3_01754	AIF1L	746	855	710	848	634	850	617	719
TKOV3_01755	AIF1L	716	745	855	829	887	762	697	618
TKOV3_01756	AIF1	768	829	670	760	740	751	651	659
TKOV3_01757	AIF1	629	717	552	612	569	683	478	451
TKOV3_01758	AIF1	462	376	347	329	314	312	317	335
TKOV3_01759	AIF1	747	849	777	792	779	786	658	610
TKOV3_01760	AIFM1	34	40	20	24	29	34	19	27
TKOV3_01761	AIFM1	462	537	395	436	548	519	549	492
TKOV3_01762	AIFM1	883	859	642	603	849	866	706	653
TKOV3_01763	AIFM1	669	728	446	473	644	622	600	513
TKOV3_01764	AIFM2	487	534	378	423	460	526	361	334
TKOV3_01765	AIFM2	489	565	384	330	429	454	469	438
TKOV3_01766	AIFM2	180	178	148	170	164	141	116	149
TKOV3_01767	AIFM2	439	439	279	307	277	353	266	284
TKOV3_01768	AIFM3	539	567	443	450	404	498	451	437
TKOV3_01769	AIFM3	554	632	687	748	666	607	644	649
TKOV3_01770	AIFM3	404	503	329	340	370	401	316	363
TKOV3_01771	AIFM3	646	667	629	750	629	614	569	559
TKOV3_01772	AIG1	983	1048	989	997	861	976	797	826
TKOV3_01773	AIG1	857	807	726	846	766	780	792	656
TKOV3_01774	AIG1	694	790	652	753	666	656	598	605
TKOV3_01775	AIG1	821	770	693	767	845	747	686	685
TKOV3_01776	AIM1L	497	512	423	400	458	461	322	355
TKOV3_01777	AIM1L	424	398	387	420	388	349	307	246
TKOV3_01778	AIM1L	659	636	418	463	466	509	436	401
TKOV3_01779	AIM1L	691	806	718	767	713	809	610	657
TKOV3_01780	AIM1	572	715	539	568	631	645	526	567
TKOV3_01781	AIM1	738	699	676	690	674	670	548	597
TKOV3_01782	AIM1	304	322	239	302	332	300	279	258
TKOV3_01783	AIM1	719	916	623	718	669	618	642	599
TKOV3_01784	AIM2	650	676	681	760	741	567	613	679
TKOV3_01785	AIM2	382	453	389	407	249	439	311	309
TKOV3_01786	AIM2	733	883	707	783	836	808	704	779
TKOV3_01787	AIM2	408	452	374	448	426	390	384	377
TKOV3_01788	AIMP1	846	962	883	957	994	907	845	886
TKOV3_01789	AIMP1	728	706	678	775	733	917	669	525
TKOV3_01790	AIMP1	703	762	686	711	679	724	632	761
TKOV3_01791	AIMP1	449	540	403	474	605	500	447	462
TKOV3_01792	AIMP2	576	627	569	661	619	621	482	529
TKOV3_01793	AIMP2	283	282	271	291	293	230	215	277
TKOV3_01794	AIMP2	759	796	829	667	730	864	573	685
TKOV3_01795	AIMP2	547	574	531	663	474	518	520	523
TKOV3_01796	AIPL1	910	1001	968	1038	1204	1146	889	917
TKOV3_01797	AIPL1	515	617	586	595	576	580	544	574
TKOV3_01798	AIPL1	648	660	652	611	709	647	657	608
TKOV3_01799	AIPL1	599	564	531	479	567	538	487	525
TKOV3_01800	AIP	640	760	703	695	671	545	603	723
TKOV3_01801	AIP	483	504	503	450	546	555	497	471
TKOV3_01802	AIP	571	542	514	594	529	594	521	490
TKOV3_01803	AIP	576	634	478	478	563	516	528	565
TKOV3_01804	AIRE	511	427	345	484	431	462	450	415
TKOV3_01805	AIRE	378	525	459	420	377	422	326	339
TKOV3_01806	AIRE	561	657	612	694	582	609	629	603
TKOV3_01807	AIRE	527	564	524	599	623	547	533	436
TKOV3_01808	AJAP1	789	944	908	1039	919	947	681	837
TKOV3_01809	AJAP1	361	404	413	479	406	403	364	347
TKOV3_01810	AJAP1	418	454	393	489	414	372	358	406
TKOV3_01811	AJAP1	904	871	823	839	899	853	809	728
TKOV3_01812	AJUBA	209	191	163	199	161	130	151	145
TKOV3_01813	AJUBA	310	292	302	339	292	271	261	276
TKOV3_01814	AJUBA	643	632	667	741	643	640	513	538
TKOV3_01815	AJUBA	783	808	838	949	683	890	653	711
TKOV3_01816	AK1	413	480	350	339	427	398	351	335
TKOV3_01817	AK1	393	403	360	398	476	388	368	471
TKOV3_01818	AK1	692	641	581	555	578	762	485	583
TKOV3_01819	AK1	555	568	494	515	609	575	430	505
TKOV3_01820	AK2	377	288	294	295	287	320	304	265
TKOV3_01821	AK2	356	419	341	344	376	378	311	281
TKOV3_01822	AK2	475	449	422	386	471	431	357	367
TKOV3_01823	AK2	239	246	161	233	201	186	201	228
TKOV3_01824	AK3	353	334	304	386	323	323	238	247
TKOV3_01825	AK3	492	483	483	505	514	501	432	440
TKOV3_01826	AK3	286	291	295	243	192	268	223	256
TKOV3_01827	AK3	594	537	569	535	643	639	464	606
TKOV3_01828	AK4	545	528	532	532	320	401	401	384
TKOV3_01829	AK4	553	516	408	435	345	503	373	382
TKOV3_01830	AK4	233	257	227	211	217	255	185	214
TKOV3_01831	AK4	1202	1288	1072	1186	1087	1214	1047	1080
TKOV3_01832	AK5	538	533	551	571	521	602	490	489
TKOV3_01833	AK5	808	828	686	834	891	812	714	729
TKOV3_01834	AK5	820	781	775	711	813	752	653	719
TKOV3_01835	AK5	540	617	548	617	700	780	502	578
TKOV3_01836	AK7	441	492	568	568	494	570	428	483
TKOV3_01837	AK7	269	312	231	247	325	301	271	304
TKOV3_01838	AK7	461	444	363	339	456	437	345	395
TKOV3_01839	AK7	340	403	352	443	517	397	396	378
TKOV3_01840	AK8	786	715	751	684	877	824	708	684
TKOV3_01841	AK8	206	237	229	204	246	220	209	175
TKOV3_01842	AK8	305	340	317	336	323	397	271	244
TKOV3_01843	AK8	652	705	512	642	772	725	501	558
TKOV3_01844	AK9	670	770	698	752	643	817	592	550
TKOV3_01845	AK9	594	664	578	684	603	745	512	583
TKOV3_01846	AK9	622	647	568	679	498	600	437	478
TKOV3_01847	AK9	607	581	621	520	473	587	463	516
TKOV3_01848	AKAP10	374	420	396	402	335	283	369	339
TKOV3_01849	AKAP10	897	832	813	767	669	850	633	755
TKOV3_01850	AKAP10	713	862	774	832	832	822	759	682
TKOV3_01851	AKAP10	512	505	494	467	504	430	430	441
TKOV3_01852	AKAP11	944	1045	957	963	834	848	728	707
TKOV3_01853	AKAP11	533	612	567	579	597	578	504	569
TKOV3_01854	AKAP11	679	680	730	699	701	708	635	524
TKOV3_01855	AKAP11	714	796	650	632	742	775	458	670
TKOV3_01856	AKAP12	648	535	681	570	548	587	468	559
TKOV3_01857	AKAP12	145	216	134	140	145	152	145	157
TKOV3_01858	AKAP12	723	745	635	749	852	712	606	675
TKOV3_01859	AKAP12	536	546	534	624	496	456	501	456
TKOV3_01860	AKAP13	396	460	391	364	330	402	380	389
TKOV3_01861	AKAP13	699	849	758	760	797	765	599	686
TKOV3_01862	AKAP13	422	512	481	571	466	429	403	404
TKOV3_01863	AKAP13	357	349	323	363	417	449	275	304
TKOV3_01864	AKAP14	423	460	521	555	600	549	492	409
TKOV3_01865	AKAP14	337	305	259	379	406	420	285	269
TKOV3_01866	AKAP14	566	633	443	517	588	540	448	571
TKOV3_01867	AKAP14	865	940	808	822	896	938	784	735
TKOV3_01868	AKAP1	670	716	571	587	652	720	552	563
TKOV3_01869	AKAP1	10	18	13	17	20	13	16	10
TKOV3_01870	AKAP1	429	414	395	418	360	396	371	312
TKOV3_01871	AKAP1	10	13	8	20	16	9	11	11
TKOV3_01872	AKAP2	410	496	453	479	475	486	417	424
TKOV3_01873	AKAP2	979	921	1112	1124	1113	1060	912	826
TKOV3_01874	AKAP3	835	997	966	936	991	787	847	814
TKOV3_01875	AKAP3	0	2	2	8	1	11	3	3
TKOV3_01876	AKAP3	330	348	366	345	302	372	292	343
TKOV3_01877	AKAP3	708	883	751	793	676	745	670	724
TKOV3_01878	AKAP4	659	803	647	773	627	832	634	622
TKOV3_01879	AKAP4	491	534	551	568	626	526	429	471
TKOV3_01880	AKAP4	467	385	377	424	400	449	340	386
TKOV3_01881	AKAP4	916	918	993	943	825	899	780	783
TKOV3_01882	AKAP5	736	750	654	837	639	924	657	628
TKOV3_01883	AKAP5	33	35	30	30	33	34	36	26
TKOV3_01884	AKAP5	688	706	579	773	669	703	548	595
TKOV3_01885	AKAP5	636	700	632	697	577	638	636	610
TKOV3_01886	AKAP6	305	403	315	429	387	418	369	332
TKOV3_01887	AKAP6	570	521	697	635	625	635	553	510
TKOV3_01888	AKAP6	462	547	477	489	441	459	346	365
TKOV3_01889	AKAP6	18	15	32	16	16	32	25	19
TKOV3_01890	AKAP7	379	495	483	382	390	343	439	445
TKOV3_01891	AKAP7	622	666	567	578	538	654	464	516
TKOV3_01892	AKAP7	839	882	864	810	1034	862	828	840
TKOV3_01893	AKAP7	171	190	235	176	119	242	131	222
TKOV3_01894	AKAP8L	511	577	442	427	423	527	363	401
TKOV3_01895	AKAP8L	399	457	439	379	347	385	278	353
TKOV3_01896	AKAP8L	450	432	437	443	408	391	417	352
TKOV3_01897	AKAP8L	490	507	454	456	437	401	325	380
TKOV3_01898	AKAP8	307	291	220	248	186	275	243	226
TKOV3_01899	AKAP8	843	865	699	780	802	833	792	706
TKOV3_01900	AKAP8	421	467	473	569	569	647	508	493
TKOV3_01901	AKAP8	709	709	627	609	633	652	581	627
TKOV3_01902	AKAP9	869	942	820	878	1070	961	838	891
TKOV3_01903	AKAP9	435	535	510	457	498	617	456	437
TKOV3_01904	AKAP9	617	608	571	673	594	637	476	582
TKOV3_01905	AKAP9	840	895	953	1010	975	1125	900	850
TKOV3_01906	AKIP1	694	760	682	695	825	865	677	779
TKOV3_01907	AKIP1	932	1056	939	996	873	868	929	916
TKOV3_01908	AKIP1	490	584	442	569	536	551	424	540
TKOV3_01909	AKIP1	4	5	4	2	2	0	0	4
TKOV3_01910	AKIRIN1	419	433	353	340	344	476	344	336
TKOV3_01911	AKIRIN1	404	436	377	343	324	443	396	357
TKOV3_01912	AKIRIN1	688	663	619	663	552	647	561	538
TKOV3_01913	AKIRIN1	230	266	236	247	231	221	177	197
TKOV3_01914	AKIRIN2	256	288	266	276	139	178	171	213
TKOV3_01915	AKIRIN2	122	98	97	119	93	73	92	77
TKOV3_01916	AKIRIN2	216	198	182	198	119	124	160	142
TKOV3_01917	AKIRIN2	586	571	454	504	410	312	368	374
TKOV3_01918	AKNAD1	416	450	285	328	327	311	290	242
TKOV3_01919	AKNAD1	705	826	690	645	824	814	576	608
TKOV3_01920	AKNAD1	802	817	572	761	737	692	601	623
TKOV3_01921	AKNAD1	391	383	296	394	324	358	276	331
TKOV3_01922	AKNA	433	421	478	498	461	457	474	450
TKOV3_01923	AKNA	182	175	135	168	148	216	162	221
TKOV3_01924	AKNA	540	572	443	588	732	598	540	549
TKOV3_01925	AKNA	1127	1279	1005	1019	1266	1205	1042	936
TKOV3_01926	AKR1A1	245	216	194	189	212	158	183	209
TKOV3_01927	AKR1A1	524	489	452	393	492	460	365	412
TKOV3_01928	AKR1A1	478	553	456	521	539	577	405	452
TKOV3_01929	AKR1A1	659	643	574	598	628	613	600	643
TKOV3_01930	AKR1B10	189	250	288	225	248	241	248	202
TKOV3_01931	AKR1B10	325	291	296	322	328	350	327	288
TKOV3_01932	AKR1B10	777	763	758	859	703	800	619	671
TKOV3_01933	AKR1B10	612	682	629	680	813	845	661	559
TKOV3_01934	AKR1B15	810	893	719	948	699	892	728	850
TKOV3_01935	AKR1B15	762	879	782	929	967	882	645	744
TKOV3_01936	AKR1B1	818	1027	747	748	781	967	750	834
TKOV3_01937	AKR1B1	836	759	657	859	870	850	711	769
TKOV3_01938	AKR1B1	549	532	559	502	600	634	492	436
TKOV3_01939	AKR1B1	903	994	953	966	1022	891	795	861
TKOV3_01940	AKR1C2	673	817	785	876	883	824	694	709
TKOV3_01941	AKR1C3	648	690	762	764	734	752	582	640
TKOV3_01942	AKR1C3	166	203	154	173	200	244	195	183
TKOV3_01943	AKR1C3	254	306	259	296	293	268	260	266
TKOV3_01944	AKR1C3	378	495	481	388	531	476	408	361
TKOV3_01945	AKR1C4	296	293	254	352	385	330	317	274
TKOV3_01946	AKR1C4	706	732	601	727	709	670	603	614
TKOV3_01947	AKR1D1	544	551	533	569	562	514	440	377
TKOV3_01948	AKR1D1	596	583	622	509	593	573	477	543
TKOV3_01949	AKR1D1	804	874	754	736	777	854	669	732
TKOV3_01950	AKR1D1	550	593	576	650	549	612	554	562
TKOV3_01951	AKR1E2	190	213	219	223	229	188	164	203
TKOV3_01952	AKR1E2	504	496	459	477	582	479	446	544
TKOV3_01953	AKR1E2	920	1036	911	1031	1232	1055	878	847
TKOV3_01954	AKR1E2	384	423	407	415	433	390	404	294
TKOV3_01955	AKR7A2	391	441	452	461	345	403	370	357
TKOV3_01956	AKR7A2	97	188	166	143	176	119	136	138
TKOV3_01957	AKR7A2	393	543	437	362	398	320	358	336
TKOV3_01958	AKR7A2	542	630	502	476	430	536	464	388
TKOV3_01959	AKR7A3	580	653	672	659	624	728	578	506
TKOV3_01960	AKR7A3	660	708	532	561	701	606	538	594
TKOV3_01961	AKR7A3	627	708	569	604	656	606	535	575
TKOV3_01962	AKR7A3	990	1150	968	959	1047	1052	919	897
TKOV3_01963	AKT1S1	517	511	568	525	450	518	396	401
TKOV3_01964	AKT1S1	445	474	319	358	309	296	326	253
TKOV3_01965	AKT1S1	615	651	636	607	486	616	436	536
TKOV3_01966	AKT1S1	383	392	311	406	344	339	304	288
TKOV3_01967	AKT1	394	483	287	508	360	319	299	306
TKOV3_01968	AKT1	636	603	588	615	760	675	474	512
TKOV3_01969	AKT1	834	824	859	946	874	860	722	638
TKOV3_01970	AKT1	15	4	5	16	21	22	17	4
TKOV3_01971	AKT2	375	354	387	383	277	304	270	297
TKOV3_01972	AKT2	716	686	583	613	504	570	547	522
TKOV3_01973	AKT2	181	219	190	169	200	187	134	131
TKOV3_01974	AKT2	698	647	542	583	556	514	567	470
TKOV3_01975	AKT3	1108	1094	979	1127	978	1162	852	887
TKOV3_01976	AKT3	213	189	193	290	189	252	193	210
TKOV3_01977	AKT3	470	542	324	490	358	420	432	399
TKOV3_01978	AKT3	1002	1117	921	1106	867	1019	792	892
TKOV3_01979	AKTIP	326	456	510	473	558	514	445	424
TKOV3_01980	AKTIP	271	245	247	223	286	310	234	240
TKOV3_01981	AKTIP	579	596	610	660	661	586	425	489
TKOV3_01982	AKTIP	306	380	376	402	342	322	316	280
TKOV3_01983	ALAD	932	960	1020	957	925	1195	830	799
TKOV3_01984	ALAD	645	770	676	596	695	630	637	602
TKOV3_01985	ALAD	321	343	285	197	214	256	291	324
TKOV3_01986	ALAD	837	809	705	830	792	764	614	805
TKOV3_01987	ALAS1	176	226	127	183	179	182	206	178
TKOV3_01988	ALAS1	405	453	320	380	368	468	456	334
TKOV3_01989	ALAS1	45	28	29	49	75	45	33	42
TKOV3_01990	ALAS1	545	549	372	381	425	509	391	396
TKOV3_01991	ALAS2	486	494	486	444	416	371	421	391
TKOV3_01992	ALAS2	310	332	301	271	224	231	217	256
TKOV3_01993	ALAS2	326	421	358	352	328	386	312	318
TKOV3_01994	ALAS2	551	532	523	483	591	488	415	416
TKOV3_01995	ALB	598	628	581	630	580	653	547	695
TKOV3_01996	ALB	29	21	22	16	23	17	30	21
TKOV3_01997	ALB	749	798	748	871	1014	829	672	849
TKOV3_01998	ALB	1061	1146	1128	1231	1252	1235	1010	922
[truncated: 69,092 more rows]

## Sheet: MEDUSA Erlotinib
Supplementary Table 2B: MEDUSA analysis for erlotinib treated PC9 cells with number of guides post-trimming, guide level and gene level relative growth rate (GR) and death rate (DR) values, uncorrected p-values and p-values with FDR correction
Gene	Description	Guides	GR_guide_1	GR_guide_2	GR_guide_3	GR_guide_4	GR_gene	GR_pval	GR_BHFDR	DR_guide_1	DR_guide_2	DR_guide_3	DR_guide_4	DR_gene	DR_pval	DR_BHFDR	Pathway
PTEN	'phosphatase and tensin homolog'	4	0.947263	0.902202	0.957777	0.905206	0.928112	0.112089	0.938632	0.001	0.001	0.001	0.001	0.001	9.999e-05	0.0200691	PI3K/MTOR
NF2	'neurofibromin 2'	4	0.956275	0.944259	0.890186	0.861648	0.913092	0.0738926	0.827011	0.133231	0.001	0.001	0.001	0.0340579	9.999e-05	0.0200691	PI3K/MTOR
EIF2AK4	'eukaryotic translation initiation factor 2 alpha kinase 4'	4	1.01936	0.995327	0.927736	1.03888	0.995327	0.89891	0.993614	0.001	0.001	0.357624	0.001	0.0901561	9.999e-05	0.0200691
PPP4C	'protein phosphatase 4 catalytic subunit'	3	1.05691	0.902202	0.894692		0.951268	0.253775	0.944869	0.209365	0.241421	0.001		0.150595	9.999e-05	0.0200691
PDCD10	'programmed cell death 10'	4	1.05991	1.11549	1.01035	1.04639	1.05804	0.182982	0.944869	0.357624	0.429751	0.001	0.001	0.197344	9.999e-05	0.0200691	APOP
APAF1	'apoptotic peptidase activating factor 1'	4	0.984813	1.05691	0.995327	0.938251	0.993825	0.860714	0.99047	0.001	0.493863	0.365638	0.0450772	0.226395	9.999e-05	0.0200691	APOP
GCN1L1	'empty'	3	0.899198	1.01185	0.85564		0.922229	0.111689	0.938394	0.501877	0.193337	0.001		0.232071	9.999e-05	0.0200691
KCTD5	'potassium channel tetramerization domain containing 5'	4	1.07193	1.0479	0.948765	0.987817	1.0141	0.692131	0.974919	0.630101	0.001	0.001	0.357624	0.247431	9.999e-05	0.0200691
TSC2	'tuberous sclerosis 2'	4	1.09746	1.03137	0.996829	1.00434	1.0325	0.39896	0.945225	0.561982	0.361631	0.001	0.117203	0.260454	9.999e-05	0.0200691	PI3K/MTOR
CASP9	'caspase 9'	4	1.01035	0.995327	1.03438	1.01786	1.01448	0.690731	0.974337	0.001	0.481842	0.369645	0.413722	0.316552	9.999e-05	0.0200691	APOP
CYCS	'cytochrome c, somatic'	1	0.950267				0.950267	0.40446	0.945359	0.353617				0.353617	0.00329967	0.0926987	APOP
CREBBP	'CREB binding protein'	4	1.07643	1.08695	1.11549	1.03888	1.07944	0.105889	0.928293	0.105182	0.0891543	0.626094	0.674178	0.373652	9.999e-05	0.0200691	JAK/STAT
KIRREL	'kin of IRRE like (Drosophila)'	4	0.971295	1.08244	1.04039	1.0479	1.03551	0.360464	0.944869	0.489856	0.137238	0.341596	0.529926	0.374654	9.999e-05	0.0200691	PLCG
MAP4K4	'mitogen-activated protein kinase kinase kinase kinase 4'	3	1.11098	1.1245	1.07944		1.10497	0.0753925	0.831942	0.34961	0.373652	0.401701		0.374988	9.999e-05	0.0200691	JNK/P38
SETD1B	'SET domain containing 1B'	4	1.02537	0.990821	1.12149	0.951769	1.02236	0.542846	0.95833	0.433758	0.117203	0.201351	0.814424	0.391684	9.999e-05	0.0200691
LATS2	'large tumor suppressor kinase 2'	4	0.926234	1.06141	0.983311	1.10047	1.01786	0.631637	0.964923	0.465814	0.473828	0.437765	0.317554	0.42374	9.999e-05	0.0200691	PI3K/MTOR
TIPRL	'TOR signaling pathway regulator'	4	0.962283	0.933744	1.126	0.992323	1.00359	0.923108	0.995224	0.453793	0.810417	0.177309	0.365638	0.451789	9.999e-05	0.0200691	PI3K/MTOR
USP15	'ubiquitin specific peptidase 15'	3	0.993825	1.03738	1.11699		1.0494	0.270673	0.944869	0.289505	0.694213	0.393687		0.459135	9.999e-05	0.0200691
RNF26	'ring finger protein 26'	3	1.11098	1.11098	0.896194		1.03939	0.367063	0.944869	0.489856	0.001	0.92662		0.472492	0.00019998	0.0258031
RAP2B	'RAP2B, member of RAS oncogene family'	4	0.962283	1.07043	1.01635	1.06442	1.02837	0.443156	0.946461	0.181316	0.598045	0.742298	0.369645	0.472826	9.999e-05	0.0200691	RAS/ERK
RALGAPB	'Ral GTPase activating protein non-catalytic beta subunit'	4	1.06141	1.00584	1.07643	1.02537	1.04226	0.285071	0.944869	0.0851473	0.369645	0.746305	0.69822	0.474829	9.999e-05	0.0200691	RAS/ERK
BAX	'BCL2 associated X, apoptosis regulator'	4	0.950267	0.996829	0.987817	0.941255	0.969042	0.40336	0.945357	0.606059	0.401701	0.541947	0.381666	0.482843	9.999e-05	0.0200691	APOP
ROCK2	'Rho associated coiled-coil containing protein kinase 2'	4	0.9007	1.04039	1.04189	1.01635	0.999833	0.995	0.998179	0.88655	0.345603	0.285498	0.421736	0.484847	9.999e-05	0.0200691
TSC1	'tuberous sclerosis 1'	4	1.0539	1.08094	0.944259	0.984813	1.01598	0.667333	0.972625	0.80641	0.001	0.586024	0.590031	0.495866	9.999e-05	0.0200691	PI3K/MTOR
TAOK2	'TAO kinase 2'	3	1.11999	0.972797	1.00584		1.03288	0.427957	0.946461	0.838466	0.2294	0.421736		0.496534	0.00019998	0.0258031	MAPK
PLCG1	'phospholipase C gamma 1'	4	0.989319	1.07794	1.02236	1.00133	1.02274	0.542046	0.95833	0.565989	0.461807	0.477835	0.485849	0.49787	9.999e-05	0.0200691	PLCG
CSNK1A1	'casein kinase 1 alpha 1'	3	0.927736	0.971295	0.860146		0.919726	0.109089	0.930812	0.590031	0.92662	0.001		0.505884	9.999e-05	0.0200691
AXIN1	'axin 1'	3	1.02086	1.02687	1.06442		1.03738	0.380262	0.944869	0.313547	0.57801	0.630101		0.507219	0.00019998	0.0258031
FRYL	'FRY like transcription coactivator'	4	1.08545	1.08094	1.02086	1.07493	1.06555	0.148185	0.944869	0.622087	0.477835	0.465814	0.477835	0.510893	9.999e-05	0.0200691
AGAP1	'ArfGAP with GTPase domain, ankyrin repeat and PH domain 1'	3	1.03588	1.0524	1.07944		1.05591	0.216278	0.944869	0.297519	0.485849	0.754319		0.512562	0.00019998	0.0258031
MROH2A	'maestro heat like repeat family member 2A'	4	1.07193	1.10497	1.07493	0.971295	1.05578	0.191581	0.944869	0.730277	0.001	0.718256	0.610066	0.5149	9.999e-05	0.0200691
ATMIN	'ATM interactor'	4	0.972797	1.03588	1.02987	1.12149	1.04001	0.30207	0.944869	0.541947	0.549961	0.225393	0.76634	0.52091	9.999e-05	0.0200691
PAWR	'pro-apoptotic WT1 regulator'	4	1.08394	1.05841	1.08394	1.06292	1.0723	0.127387	0.944869	0.281491	0.357624	0.898571	0.545954	0.52091	9.999e-05	0.0200691	APOP
CIC	'capicua transcriptional repressor'	3	0.995327	0.962283	1.06592		1.00784	0.847315	0.989457	0.882543	0.694213	0.001		0.525919	0.00029997	0.0309638
RB1	'RB transcriptional corepressor 1'	4	1.0524	0.983311	1.01786	0.975801	1.00734	0.838516	0.988671	0.477835	0.549961	0.714248	0.393687	0.533933	9.999e-05	0.0200691
PTK2B	'protein tyrosine kinase 2 beta'	4	1.02837	1.08094	1.16656	1.04189	1.07944	0.10359	0.921795	0.557975	0.61808	0.525919	0.437765	0.534935	9.999e-05	0.0200691	MAPK
TTC4	'tetratricopeptide repeat domain 4'	4	0.806074	0.909712	0.90821	0.90821	0.883052	0.0328967	0.500207	0.690206	0.4578	0.76634	0.2294	0.535936	9.999e-05	0.0200691
ZNF689	'zinc finger protein 689'	4	1.0509	0.978805	1.04639	1.03588	1.028	0.450055	0.946679	0.509891	0.670171	0.582017	0.417729	0.544952	9.999e-05	0.0200691
SLC35F2	'solute carrier family 35 member F2'	4	1.08244	1.06592	1.07043	1.30925	1.13201	0.0362964	0.536545	0.778361	0.930627	0.541947	0.001	0.562984	0.00019998	0.0258031
TRAF2	'TNF receptor associated factor 2'	4	1.00284	0.939753	0.975801	1.02386	0.985564	0.687731	0.97385	0.173302	0.549961	0.758326	0.774354	0.563985	9.999e-05	0.0200691
CYB5R4	'cytochrome b5 reductase 4'	4	1.03137	0.966789	0.963785	1.13952	1.02537	0.50035	0.950133	0.730277	0.125217	0.662157	0.758326	0.568994	9.999e-05	0.0200691
C16orf72	'chromosome 16 open reading frame 72'	3	0.992323	0.882676	0.945761		0.940253	0.179382	0.944869	0.297519	0.722263	0.690206		0.569996	0.00019998	0.0258031
MRPL19	'mitochondrial ribosomal protein L19'	4	1.08695	1.02086	0.987817	0.972797	1.01711	0.639136	0.966381	0.373652	0.433758	0.92662	0.553968	0.571999	9.999e-05	0.0200691
THAP4	'THAP domain containing 4'	3	1.09145	1.06592	1.01035		1.05591	0.216078	0.944869	0.954669	0.598045	0.197344		0.583353	0.00059994	0.0436989
SERBP1	'SERPINE1 mRNA binding protein 1'	3	0.906708	0.993825	0.978805		0.959779	0.329467	0.944869	0.686199	0.38968	0.69822		0.591367	0.00089991	0.0500184
L3MBTL3	'l(3)mbt-like 3 (Drosophila)'	4	1.01185	1.02236	1.10047	0.983311	1.0295	0.444356	0.946679	1.01077	0.61808	0.281491	0.4578	0.592035	0.00029997	0.0309638
C7orf55-LUC7L2	'C7orf55-LUC7L2 readthrough'	4	0.914218	0.938251	0.864652	0.887182	0.901076	0.0527947	0.687587	0.626094	0.670171	0.557975	0.513898	0.592035	0.00019998	0.0258031
GRHL2	'grainyhead like transcription factor 2'	4	0.927736	0.834612	0.884178	0.960781	0.901827	0.0576942	0.725253	0.818431	0.361631	0.642122	0.561982	0.596042	0.00019998	0.0258031
C2orf82	'chromosome 2 open reading frame 82'	4	1.06892	1.01635	1.02687	1.03738	1.03738	0.331267	0.944869	0.582017	0.734284	0.610066	0.4578	0.596042	0.00039996	0.0364893
DPH2	'DPH2 homolog'	4	0.951769	0.858644	0.872162	1.11699	0.949891	0.215478	0.944869	0.794389	0.525919	0.802403	0.26947	0.598045	9.999e-05	0.0200691
TMEM248	'transmembrane protein 248'	4	1.0524	0.998331	0.983311	1.02386	1.01448	0.682532	0.973518	0.902578	0.750312	0.001	0.738291	0.598045	0.00039996	0.0364893
PPP2R4	'empty'	4	0.815086	0.948765	0.888684	0.969793	0.905582	0.0669933	0.794737	0.529926	0.634108	0.646129	0.586024	0.599047	0.00019998	0.0258031
DPH5	'diphthamide biosynthesis 5'	4	0.950267	0.852636	0.822596	0.939753	0.891313	0.0433957	0.608145	0.782368	0.337589	0.666164	0.626094	0.603054	0.00029997	0.0309638
BCL2L11	'BCL2 like 11'	4	1.0494	0.944259	0.912716	1.04039	0.98669	0.70383	0.97749	0.65815	0.72627	0.614073	0.421736	0.605057	0.00049995	0.0396101	APOP
CAPNS2	'calpain small subunit 2'	4	1.06742	1.03137	1.01635	1.04489	1.04001	0.306869	0.944869	0.001	0.870522	0.870522	0.682192	0.606059	0.00029997	0.0309638
PVRL1	'empty'	4	1.09746	0.978805	1.09896	1.07193	1.06179	0.162984	0.944869	0.53794	0.774354	0.553968	0.565989	0.608063	0.00029997	0.0309638
GNAS	'GNAS complex locus'	4	1.02086	1.0539	0.975801	0.944259	0.998706	0.969403	0.996288	0.590031	0.505884	0.786375	0.549961	0.608063	0.00039996	0.0364893
TTR	'transthyretin'	4	1.02086	0.939753	0.956275	1.04639	0.990821	0.80032	0.986431	0.72627	0.586024	0.634108	0.493863	0.610066	0.00029997	0.0309638
LUC7L	'LUC7 like'	4	1.02987	1.01635	1.03888	1.10197	1.04677	0.242076	0.944869	0.758326	0.814424	0.794389	0.0811403	0.61207	0.00029997	0.0309638
PAXIP1	'PAX interacting protein 1'	4	1.01485	0.992323	0.974299	0.990821	0.993074	0.851715	0.989457	0.706234	0.642122	0.630101	0.473828	0.613071	0.00049995	0.0396101
ESRP1	'epithelial splicing regulatory protein 1'	4	1.10347	0.992323	0.992323	0.993825	1.02049	0.578442	0.960979	0.61808	0.690206	0.517905	0.630101	0.614073	0.00049995	0.0396101
LCMT1	'leucine carboxyl methyltransferase 1'	4	1.07944	1.13652	1.08695	1.00884	1.07794	0.10389	0.9231	0.4578	0.53794	0.586024	0.878536	0.615075	0.00039996	0.0364893
SND1	'staphylococcal nuclease and tudor domain containing 1'	3	1.0509	1.01936	1.00584		1.02537	0.535746	0.956809	0.682192	0.606059	0.565989		0.61808	0.00129987	0.0574104
MATN3	'matrilin 3'	3	1.06442	1.02837	1.08394		1.05891	0.208179	0.944869	0.818431	0.750312	0.285498		0.61808	0.00169983	0.0664626
SMARCD1	'SWI/SNF related, matrix associated, actin dependent regulator of chromatin, subfamily d, member 1'	4	0.927736	1.01786	1.03438	1.01185	0.997955	0.950505	0.995362	0.802403	0.614073	0.574003	0.485849	0.619082	9.999e-05	0.0200691
PASK	'PAS domain containing serine/threonine kinase'	3	1.00734	0.987817	1.07643		1.02386	0.558844	0.960762	0.686199	0.409715	0.76634		0.620752	0.00129987	0.0574104
DCUN1D1	'defective in cullin neddylation 1 domain containing 1'	4	0.918724	0.971295	0.92323	0.933744	0.936748	0.133687	0.944869	0.986725	0.469821	0.465814	0.57801	0.625092	0.00019998	0.0258031
CPA5	'carboxypeptidase A5'	3	1.01035	1.00434	1.11849		1.04439	0.30357	0.944869	0.553968	0.854494	0.469821		0.626094	0.00189981	0.0698944
ETS1	'ETS proto-oncogene 1, transcription factor'	4	1.12901	1.13351	1.14102	1.13652	1.13501	0.0308969	0.480725	0.76634	0.341596	0.565989	0.842473	0.629099	9.999e-05	0.0200691
PGP	'phosphoglycolate phosphatase'	4	0.980307	0.983311	0.902202	0.881174	0.936748	0.136586	0.944869	0.545954	0.682192	0.730277	0.565989	0.631103	0.00059994	0.0436989
EP300	'E1A binding protein p300'	4	1.04639	0.990821	1.02386	1.06742	1.03213	0.390661	0.944869	0.774354	0.49787	0.666164	0.586024	0.631103	0.00029997	0.0309638	JAK/STAT
FOXQ1	'forkhead box Q1'	3	1.10948	1.09145	0.995327		1.06542	0.170983	0.944869	0.565989	0.678185	0.650136		0.631437	0.00229977	0.0770743
DENND4B	'DENN domain containing 4B'	4	1.00884	0.969793	1.0494	1.06592	1.02349	0.524548	0.955077	0.714248	0.782368	0.301526	0.738291	0.634108	0.00019998	0.0258031
H2AFX	'H2A histone family member X'	3	1.05841	0.989319	0.975801		1.00784	0.840716	0.988717	0.221386	0.798396	0.882543		0.634108	0.00179982	0.0674522
TRAF3	'TNF receptor associated factor 3'	4	0.968291	0.950267	0.944259	1.00284	0.966413	0.375062	0.944869	0.710241	0.533933	0.606059	0.690206	0.63511	0.00049995	0.0396101
MMACHC	'methylmalonic aciduria (cobalamin deficiency) cblC type, with homocystinuria'	4	0.944259	0.861648	0.906708	0.896194	0.902202	0.0612939	0.753719	0.642122	0.161281	1.05885	0.678185	0.63511	0.00019998	0.0258031
C2orf50	'chromosome 2 open reading frame 50'	4	1.10647	0.959279	1.01035	1.11999	1.04902	0.231577	0.944869	0.001	0.722263	0.910592	0.906585	0.63511	0.00049995	0.0396101
MTERFD2	'empty'	4	0.966789	1.02687	1.03588	1.10047	1.0325	0.40496	0.945359	0.549961	0.517905	0.682192	0.794389	0.636112	0.00039996	0.0364893
C1orf43	'chromosome 1 open reading frame 43'	4	1.06892	1.01786	0.960781	1.00133	1.01222	0.740526	0.98263	0.630101	0.541947	0.902578	0.473828	0.637113	0.00069993	0.0458099
AMOTL2	'angiomotin like 2'	4	0.966789	1.02236	1.04639	1.03888	1.01861	0.620238	0.962543	0.84648	0.906585	0.141245	0.65815	0.638115	9.999e-05	0.0200691
NIPAL1	'NIPA like domain containing 1'	3	0.995327	1.08695	0.909712		0.997329	0.944106	0.995362	0.930627	0.277484	0.710241		0.639451	0.00249975	0.07978
SPTBN1	'spectrin beta, non-erythrocytic 1'	4	0.996829	1.00584	0.938251	1.07643	1.00434	0.89881	0.993614	0.922613	0.934634	0.702227	0.001	0.640119	0.00049995	0.0396101
METAP1	'methionyl aminopeptidase 1'	4	0.920226	0.827102	1.01485	0.782042	0.886056	0.0343966	0.516063	0.702227	0.690206	0.762333	0.405708	0.640119	0.00019998	0.0258031
MYL6	'myosin light chain 6'	4	1.07944	1.03588	0.969793	1.01786	1.02574	0.490951	0.950049	0.706234	0.682192	0.473828	0.702227	0.64112	0.00039996	0.0364893
SFMBT1	'Scm-like with four mbt domains 1'	4	0.975801	1.03137	1.03588	1.00434	1.01185	0.747425	0.983534	0.678185	0.802403	0.569996	0.529926	0.645128	0.00109989	0.0536984
NUBP2	'nucleotide binding protein 2'	4	0.956275	1.07043	0.866154	1.12901	1.00547	0.872913	0.991405	0.770347	0.794389	0.598045	0.421736	0.646129	0.00049995	0.0396101
UBE2Q1	'ubiquitin conjugating enzyme E2 Q1'	4	1.05841	0.974299	0.986315	1.05841	1.01936	0.607839	0.962118	0.49787	0.738291	0.662157	0.686199	0.646129	0.00059994	0.0436989
GLS	'glutaminase'	4	0.932242	0.968291	0.989319	0.990821	0.970168	0.421658	0.946461	0.650136	0.445779	0.834459	0.662157	0.648133	0.00059994	0.0436989
KMT2C	'lysine methyltransferase 2C'	4	0.924732	0.975801	1.03137	1	0.982977	0.648835	0.969027	0.469821	0.441772	0.830452	0.854494	0.649135	0.00049995	0.0396101
LBX2	'ladybird homeobox 2'	4	0.969793	0.927736	0.965287	1.06292	0.981433	0.608739	0.962118	0.850487	0.485849	0.750312	0.509891	0.649135	0.00079992	0.0478469
PARP16	'poly(ADP-ribose) polymerase family member 16'	4	0.950267	1.06141	1.10497	1.12901	1.06141	0.170183	0.944869	1.12697	0.586024	0.88655	0.001	0.650136	0.00039996	0.0364893
KDM3A	'lysine demethylase 3A'	4	1.02537	1.07343	1.01035	0.993825	1.02574	0.490551	0.950049	0.746305	0.666164	0.453793	0.734284	0.650136	0.00069993	0.0458099
HIST1H3C	'histone cluster 1 H3 family member c'	3	0.947263	0.989319	1.15454		1.03037	0.459354	0.947508	0.730277	0.890557	0.329575		0.650136	0.0029997	0.0882518
TRPM8	'transient receptor potential cation channel subfamily M member 8'	4	0.944259	1.10948	1.14703	1.03888	1.05991	0.169883	0.944869	0.606059	0.465814	0.706234	0.826445	0.651138	0.00089991	0.0500184
NAE1	'NEDD8 activating enzyme E1 subunit 1'	4	0.555239	0.83311	0.609312	0.642356	0.660004	9.999e-05	0.0087257	0.730277	0.730277	0.646129	0.501877	0.65214	0.00059994	0.0436989
PTPN12	'protein tyrosine phosphatase, non-receptor type 12'	4	0.947263	1.04039	0.993825	0.957777	0.984813	0.670433	0.973518	0.790382	0.501877	0.72627	0.590031	0.65214	0.00069993	0.0458099	PLCG
PRSS8	'protease, serine 8'	4	0.983311	1.07493	1.0509	1.02837	1.03438	0.366663	0.944869	0.822438	0.517905	0.782368	0.485849	0.65214	0.00069993	0.0458099
CELF1	'CUGBP Elav-like family member 1'	4	0.989319	0.981809	0.921728	0.983311	0.969042	0.409259	0.946461	0.798396	0.413722	0.598045	0.802403	0.653142	0.00079992	0.0478469
BIRC2	'baculoviral IAP repeat containing 2'	4	1.03137	1.03288	1.01185	1.02987	1.02649	0.473253	0.950049	0.614073	0.826445	0.702227	0.481842	0.656147	0.00029997	0.0309638	APOP
KIAA1456	'KIAA1456'	4	0.992323	1.07193	0.993825	1.02537	1.02086	0.567243	0.960979	0.594038	0.690206	0.513898	0.830452	0.657149	0.00079992	0.0478469
PCDHB10	'protocadherin beta 10'	3	1.13652	1.04039	1.18909		1.122	0.0607939	0.749101	0.513898	0.794389	0.666164		0.65815	0.00189981	0.0698944
NNMT	'nicotinamide N-methyltransferase'	4	1.07944	0.93074	1.08244	1.05991	1.03813	0.330767	0.944869	1.01477	0.72627	0.894564	0.001	0.659152	0.0009999	0.0525064
SMEK2	'empty'	4	0.957777	1.00284	1.01185	1.00133	0.993449	0.851915	0.989457	0.405708	0.634108	0.786375	0.810417	0.659152	0.00109989	0.0536984
PAPOLG	'poly(A) polymerase gamma'	4	0.995327	0.935246	0.933744	0.951769	0.954022	0.241276	0.944869	0.742298	0.561982	0.734284	0.598045	0.659152	0.00129987	0.0574104
TBX6	'T-box 6'	4	1.10347	1.01635	0.954773	1.07043	1.03626	0.342366	0.944869	0.850487	0.473828	0.710241	0.614073	0.662157	0.00089991	0.0500184
PGAM5	'PGAM family member 5, mitochondrial serine/threonine protein phosphatase'	3	0.978805	1.03438	1.09145		1.03488	0.408159	0.946461	0.718256	0.590031	0.678185		0.662157	0.00349965	0.0968111
CDKN1B	'cyclin dependent kinase inhibitor 1B'	4	1.07043	1.00884	1.04489	0.939753	1.01598	0.669833	0.973518	0.794389	0.377659	0.810417	0.670171	0.663159	0.00129987	0.0574104	PI3K/MTOR
IQCA1	'IQ motif containing with AAA domain 1'	4	0.846628	0.981809	1.07043	0.962283	0.965287	0.351065	0.944869	0.001	0.774354	1	0.878536	0.663472	0.0009999	0.0525064
SH3BP4	'SH3 domain binding protein 4'	4	0.974299	0.849632	0.965287	1.05841	0.961907	0.315268	0.944869	0.437765	0.830452	0.754319	0.634108	0.664161	0.00109989	0.0536984
TIA1	'TIA1 cytotoxic granule associated RNA binding protein'	4	1.00133	1.00434	0.986315	1.00584	0.999457	0.987701	0.998161	0.477835	0.922613	0.453793	0.818431	0.668168	0.00039996	0.0364893
SPRED1	'sprouty related EVH1 domain containing 1'	4	0.990821	1.0479	0.953271	0.945761	0.984437	0.671533	0.973518	0.602052	0.509891	0.854494	0.706234	0.668168	0.00069993	0.0458099	JAK/STAT
PLEKHN1	'pleckstrin homology domain containing N1'	4	0.929238	1.03588	1.08545	1.09896	1.03738	0.339166	0.944869	0.373652	0.80641	0.786375	0.706234	0.668168	0.00089991	0.0500184
TRIB2	'tribbles pseudokinase 2'	4	1.01185	1.10497	0.977303	1.02386	1.0295	0.437856	0.946461	0.630101	0.706234	0.670171	0.670171	0.66917	0.00129987	0.0574104
RAB40C	'RAB40C, member RAS oncogene family'	4	1.08244	1.01335	1.0479	0.971295	1.02875	0.449555	0.946679	0.686199	0.626094	0.746305	0.622087	0.670171	0.0009999	0.0525064
KIF22	'kinesin family member 22'	3	1.01185	1.03137	1.02687		1.02336	0.567043	0.960979	0.950662	0.557975	0.501877		0.670171	0.00339966	0.0949172
ARID2	'AT-rich interaction domain 2'	4	0.867656	0.993825	0.981809	0.944259	0.946887	0.193181	0.944869	0.902578	0.682192	0.261456	0.834459	0.670171	0.00129987	0.0574104
INO80B	'INO80 complex subunit B'	4	0.875166	0.917222	0.797062	0.947263	0.884178	0.0381962	0.555089	0.878536	0.642122	0.590031	0.574003	0.671173	0.0009999	0.0525064
YTHDF2	'YTH N6-methyladenosine RNA binding protein 2'	4	0.911214	0.992323	0.986315	0.950267	0.96003	0.30187	0.944869	0.590031	0.702227	0.678185	0.714248	0.671173	0.00109989	0.0536984
PPP2R1B	'protein phosphatase 2 scaffold subunit Abeta'	4	1.02086	1.02837	1.07643	1.08845	1.05353	0.20458	0.944869	0.638115	0.830452	0.790382	0.437765	0.674178	0.00109989	0.0536984	PI3K/MTOR
NR1H4	'nuclear receptor subfamily 1 group H member 4'	4	0.971295	1.00584	1.02236	1.01635	1.00396	0.908809	0.994512	0.289505	0.814424	0.810417	0.786375	0.67518	0.00179982	0.0674522
DPH1	'diphthamide biosynthesis 1'	4	1.00434	1.02386	0.990821	0.867656	0.97167	0.445955	0.946679	0.650136	0.69822	0.702227	0.654143	0.676182	0.00179982	0.0674522
YPEL3	'yippee like 3'	4	1.05841	1.03738	0.996829	1.22814	1.08019	0.105689	0.928293	0.814424	0.646129	0.630101	0.614073	0.676182	0.0009999	0.0525064
LEF1	'lymphoid enhancer binding factor 1'	4	1.02086	1.2732	0.983311	0.929238	1.05165	0.216478	0.944869	0.946655	0.001	0.994739	0.762333	0.676182	0.00119988	0.0561519
FBXW7	'F-box and WD repeat domain containing 7'	4	1.1245	1.02687	1.08995	0.93074	1.04302	0.277172	0.944869	0.88655	0.582017	0.26947	0.96669	0.676182	0.00149985	0.0611587
SET	'SET nuclear proto-oncogene'	4	1.06742	1.00434	0.948765	0.963785	0.996078	0.914909	0.994512	0.606059	0.622087	0.754319	0.72627	0.677184	0.00089991	0.0500184
BMF	'Bcl2 modifying factor'	4	1.08545	0.972797	0.990821	1.00434	1.01335	0.714929	0.978414	0.541947	0.822438	0.549961	0.794389	0.677184	0.00119988	0.0561519	APOP
ZNF516	'zinc finger protein 516'	4	1.00584	1.00884	0.947263	1.06442	1.00659	0.855714	0.990227	0.590031	0.553968	0.826445	0.738291	0.677184	0.00119988	0.0561519
ERF	'ETS2 repressor factor'	4	0.899198	0.969793	1.00133	1.00284	0.968291	0.391061	0.944869	0.517905	0.642122	0.770347	0.782368	0.678185	0.00149985	0.0611587
ZC3H12C	'zinc finger CCCH-type containing 12C'	4	1.1245	1.03438	1.07794	1.07794	1.07869	0.107789	0.930011	0.429751	0.866515	0.830452	0.590031	0.679187	0.00179982	0.0674522
NEU2	'neuraminidase 2'	4	1.0509	0.936748	0.91572	0.993825	0.974299	0.480152	0.950049	0.469821	0.786375	0.654143	0.810417	0.680189	0.00139986	0.0593593
PITPNM3	'PITPNM family member 3'	3	1.05541	1.10197	1.11248		1.08995	0.106789	0.928293	0.742298	0.670171	0.630101		0.680857	0.00369963	0.0991545
RAB17	'RAB17, member RAS oncogene family'	4	1.04489	0.88568	0.992323	0.987817	0.977678	0.533547	0.956809	0.746305	0.634108	0.602052	0.750312	0.683194	0.0009999	0.0525064
PVRL3	'empty'	4	0.962283	1.01635	1.06592	1.07794	1.03062	0.419758	0.946461	0.706234	0.610066	0.746305	0.670171	0.683194	0.00139986	0.0593593
HPCAL1	'hippocalcin like 1'	4	1.05691	1.03738	1.01936	1.08545	1.04977	0.226477	0.944869	0.417729	0.710241	0.818431	0.786375	0.683194	0.00149985	0.0611587
PPP1R37	'protein phosphatase 1 regulatory subunit 37'	4	1.10347	0.972797	0.963785	0.989319	1.00734	0.844916	0.989457	0.445779	0.582017	0.826445	0.878536	0.683194	0.00189981	0.0698944
ATP5A1	'ATP synthase, H+ transporting, mitochondrial F1 complex, alpha subunit 1, cardiac muscle'	4	1.05841	0.962283	0.896194	0.891688	0.952144	0.222478	0.944869	0.746305	0.513898	0.718256	0.758326	0.684196	0.00119988	0.0561519
TMEM219	'transmembrane protein 219'	4	1.06892	1.04339	1.03888	1.04489	1.04902	0.229577	0.944869	0.654143	0.758326	0.678185	0.650136	0.685198	0.00179982	0.0674522
TOP1	'topoisomerase (DNA) I'	4	0.837616	0.896194	0.86315	0.597296	0.798564	0.00279972	0.0823683	0.53794	0.826445	0.557975	0.818431	0.685198	0.0019998	0.0713921
FSIP2	'fibrous sheath interacting protein 2'	4	1.03137	1.00884	1.01185	0.941255	0.998331	0.959904	0.996088	0.513898	0.49787	0.930627	0.798396	0.685198	0.00129987	0.0574104
PLEKHA1	'pleckstrin homology domain containing A1'	4	1.08695	1.14703	1.06892	0.956275	1.06479	0.147885	0.944869	0.738291	0.614073	0.662157	0.72627	0.685198	0.00129987	0.0574104
AASDHPPT	'aminoadipate-semialdehyde dehydrogenase-phosphopantetheinyl transferase'	4	1.02987	0.954773	0.989319	1.00734	0.995327	0.89771	0.993614	0.57801	0.754319	0.69822	0.714248	0.686199	0.00159984	0.0640787	PLCG
CDKN2A	'cyclin dependent kinase inhibitor 2A'	4	0.977303	1.05541	1.0494	0.999833	1.02049	0.578042	0.960979	0.758326	0.509891	0.862508	0.61808	0.687201	0.00139986	0.0593593
FGD6	'FYVE, RhoGEF and PH domain containing 6'	4	1.13652	1.0509	0.993825	1.07643	1.06442	0.146585	0.944869	0.561982	0.714248	0.642122	0.830452	0.687201	0.00139986	0.0593593	PLCG
NGFRAP1	'empty'	4	0.989319	1.09296	1.09746	1.0494	1.05728	0.177882	0.944869	0.834459	0.610066	0.722263	0.582017	0.687201	0.00179982	0.0674522
SAG	'S-antigen visual arrestin'	4	1.00734	0.996829	1.0479	0.998331	1.0126	0.734327	0.981095	0.754319	0.722263	0.53794	0.738291	0.688203	0.00149985	0.0611587
INF2	'inverted formin, FH2 and WH2 domain containing'	4	0.971295	1.02236	0.953271	1.21011	1.03926	0.315168	0.944869	1.03481	0.722263	0.782368	0.213372	0.688203	0.00169983	0.0664626
PLK5	'polo like kinase 5'	4	0.987817	1.11699	0.950267	1.04489	1.02499	0.49675	0.950049	0.974704	0.001	0.88655	0.890557	0.688203	0.00189981	0.0698944
POLE4	'DNA polymerase epsilon 4, accessory subunit'	4	1.07193	1.02537	0.987817	1.05541	1.03513	0.370663	0.944869	0.69822	0.646129	0.606059	0.80641	0.689205	0.00119988	0.0561519
SRGAP1	'SLIT-ROBO Rho GTPase activating protein 1'	4	0.941255	1.00584	0.989319	0.983311	0.979931	0.584842	0.960979	0.493863	0.990732	0.405708	0.870522	0.690206	0.00119988	0.0561519
UBE4A	'ubiquitination factor E4A'	4	0.999833	1.0494	1.02236	0.989319	1.01523	0.680932	0.973518	0.582017	0.694213	0.485849	0.998746	0.690206	0.00149985	0.0611587
GTF2I	'general transcription factor IIi'	4	0.984813	0.959279	0.996829	0.890186	0.957777	0.277072	0.944869	0.65815	0.541947	0.962683	0.598045	0.690206	0.00219978	0.0748339
SPRY2	'sprouty RTK signaling antagonist 2'	4	1.02386	1.02987	1.07643	1.0524	1.04564	0.265273	0.944869	0.610066	0.742298	0.914599	0.49787	0.691208	0.00149985	0.0611587
ETV3	'ETS variant 3'	4	1.00734	0.88568	0.974299	1.0509	0.979556	0.564344	0.960979	0.874529	0.830452	0.38968	0.674178	0.69221	0.00219978	0.0748339
ASPRV1	'aspartic peptidase, retroviral-like 1'	4	1.00734	0.90821	1.03588	1.02236	0.993449	0.848815	0.989457	0.49787	0.758326	0.742298	0.770347	0.69221	0.00269973	0.0827978
GTSF1	'gametocyte specific factor 1'	4	1.09145	0.993825	1.03438	1.10948	1.05728	0.184982	0.944869	0.441772	0.642122	0.910592	0.774354	0.69221	0.0019998	0.0713921
FOXRED1	'FAD dependent oxidoreductase domain containing 1'	4	1.01485	0.963785	1.05841	1	1.00926	0.80032	0.986431	0.730277	0.758326	0.57801	0.710241	0.694213	0.00259974	0.0808291
ZNF800	'zinc finger protein 800'	4	0.986315	1.0509	0.965287	0.929238	0.982935	0.641236	0.966966	0.702227	0.53794	0.72627	0.810417	0.694213	0.00259974	0.0808291
FAM110B	'family with sequence similarity 110 member B'	4	0.995327	0.965287	1.01185	1.04039	1.00321	0.924108	0.995224	0.826445	1	0.882543	0.0691192	0.694527	0.00219978	0.0748339
VGF	'VGF nerve growth factor inducible'	4	0.954773	0.972797	1.02687	1.15304	1.02687	0.479952	0.950049	0.513898	0.950662	0.714248	0.602052	0.695215	0.0019998	0.0713921
HCCS	'holocytochrome c synthase'	4	1.01936	0.89319	1.01185	1.04489	0.992323	0.829717	0.988177	0.850487	0.373652	0.586024	0.978711	0.697219	0.00169983	0.0664626
DGUOK	'deoxyguanosine kinase'	4	0.965287	1.09446	1.03738	1.05691	1.03851	0.324968	0.944869	0.742298	0.433758	0.814424	0.798396	0.697219	0.00279972	0.0847138
XPO6	'exportin 6'	4	1.03288	0.969793	0.968291	1.00734	0.994576	0.877012	0.992284	0.758326	0.437765	0.590031	1.00676	0.69822	0.00249975	0.07978
GAB1	'GRB2 associated binding protein 1'	4	0.912716	0.921728	0.993825	1.08244	0.977678	0.537346	0.956809	0.4578	0.682192	0.606059	1.04683	0.69822	0.00329967	0.0926987	PI3K/MTOR
ZNF277	'zinc finger protein 277'	4	1.0479	0.950267	1.21762	0.969793	1.04639	0.253375	0.944869	0.586024	0.602052	0.814424	0.794389	0.699222	0.00229977	0.0770743
IKZF2	'IKAROS family zinc finger 2'	4	1.03137	1.17857	0.821094	1.07493	1.02649	0.478352	0.950049	0.714248	0.001	1.26321	0.822438	0.700224	0.00259974	0.0808291
PRICKLE2	'prickle planar cell polarity protein 2'	4	0.951769	1.00133	0.945761	1.16806	1.01673	0.658734	0.971379	0.978711	0.946655	0.674178	0.201351	0.700224	0.00349965	0.0968111
RASA1	'RAS p21 protein activator 1'	4	1.02537	1.11549	1.06592	1.06742	1.06855	0.141386	0.944869	1.17105	0.57801	0.674178	0.377659	0.700224	0.00209979	0.0733667
SUPT4H1	'SPT4 homolog, DSIF elongation factor subunit'	4	1.0479	0.78805	0.670894	0.679906	0.796687	0.00159984	0.0550467	0.866515	0.465814	0.92662	0.541947	0.700224	0.00309969	0.0894454
ZNF771	'zinc finger protein 771'	4	0.866154	1.03888	1.13501	1.09296	1.03325	0.394161	0.944869	0.441772	0.610066	0.958676	0.794389	0.701226	0.00149985	0.0611587
OR8B8	'olfactory receptor family 8 subfamily B member 8'	4	1.0524	1.10798	1.10497	1.00734	1.06817	0.135486	0.944869	0.65815	0.730277	0.662157	0.754319	0.701226	0.00179982	0.0674522
LRRFIP1	'LRR binding FLII interacting protein 1'	4	0.975801	0.90821	1.0494	1.00284	0.984062	0.664534	0.972625	0.890557	0.646129	0.61808	0.650136	0.701226	0.00329967	0.0926987	PLCG
DAPK3	'death associated protein kinase 3'	4	0.962283	0.960781	0.945761	1.03288	0.975425	0.50255	0.950881	0.802403	0.686199	0.774354	0.541947	0.701226	0.00329967	0.0926987
NELFB	'negative elongation factor complex member B'	4	0.576268	0.872162	0.938251	0.84813	0.808703	0.00419958	0.109153	0.950662	0.481842	0.61808	0.758326	0.702227	0.00219978	0.0748339	PLCG
RPIA	'ribose 5-phosphate isomerase A'	4	1.10647	0.72046	0.935246	0.903704	0.916471	0.0788921	0.846766	1.00275	0.57801	0.686199	0.541947	0.702227	0.00219978	0.0748339
TAOK3	'TAO kinase 3'	4	1.07043	1.08244	0.980307	1.1275	1.06517	0.144686	0.944869	0.790382	0.505884	0.650136	0.862508	0.702227	0.00239976	0.0788168	MAPK
FARP2	'FERM, ARH/RhoGEF and pleckstrin domain protein 2'	4	1.00584	1.02837	1.02537	1.08695	1.03663	0.341366	0.944869	0.866515	0.810417	0.630101	0.501877	0.702227	0.00279972	0.0847138
ASPHD1	'aspartate beta-hydroxylase domain containing 1'	4	1.06592	1.07794	1.16806	1.14252	1.11361	0.0514949	0.677991	0.682192	0.738291	0.774354	0.61808	0.703229	0.00219978	0.0748339
ITGAX	'integrin subunit alpha X'	4	1.16055	1.10047	1.06892	1.06141	1.09784	0.0738926	0.827011	0.858501	0.638115	0.610066	0.706234	0.703229	0.00149985	0.0611587
KIF1A	'kinesin family member 1A'	4	1.0539	1.3528	1.01786	0.924732	1.08732	0.0911909	0.893315	0.874529	0.00500701	0.838466	1.10293	0.705233	0.00209979	0.0733667
ZNF212	'zinc finger protein 212'	4	1.05991	1.05991	1.01635	0.975801	1.028	0.452355	0.946679	0.001	1.13098	0.738291	0.954669	0.706234	0.00359964	0.0980753
GSR	'glutathione-disulfide reductase'	4	1.00434	0.972797	1.09145	1.03888	1.02687	0.473553	0.950049	0.874529	0.209365	0.938641	0.802403	0.706234	0.00249975	0.07978
LRRC52	'leucine rich repeat containing 52'	4	1	1.06141	0.981809	1.0509	1.02353	0.519748	0.955077	0.762333	0.854494	0.686199	0.525919	0.707236	0.00209979	0.0733667
ANO9	'anoctamin 9'	4	0.999833	1.00734	1.14403	1.00284	1.03851	0.331467	0.944869	0.790382	0.946655	0.401701	0.690206	0.707236	0.00239976	0.0788168
NDUFAB1	'NADH:ubiquinone oxidoreductase subunit AB1'	4	0.953271	0.945761	0.867656	0.983311	0.937499	0.144886	0.944869	0.674178	0.53794	0.594038	1.02279	0.707236	0.00289971	0.0864362
TGFBR2	'transforming growth factor beta receptor 2'	4	1.02537	1.03438	1.0494	1.0479	1.03926	0.318168	0.944869	0.938641	0.317554	0.72627	0.850487	0.708238	0.00209979	0.0733667	MAPK
C11orf35	'empty'	4	1.02837	0.945761	1.02086	1.22213	1.05428	0.20228	0.944869	0.65815	0.914599	0.718256	0.541947	0.708238	0.00279972	0.0847138
CDIPT	'CDP-diacylglycerol--inositol 3-phosphatidyltransferase'	4	0.897696	0.609312	0.672396	0.771528	0.737733	0.00059994	0.0271612	0.826445	1.03882	0.165288	0.810417	0.710241	0.00309969	0.0894454
RAB39B	'RAB39B, member RAS oncogene family'	4	1.0524	1.00434	1.07944	1.03137	1.04189	0.29517	0.944869	0.706234	0.934634	0.702227	0.49787	0.710241	0.00309969	0.0894454
KRT86	'keratin 86'	4	1.01786	1.14703	0.87817	0.993825	1.00922	0.79852	0.986431	0.798396	0.598045	0.610066	0.838466	0.711243	0.00269973	0.0827978
SEPT1	'empty'	4	1.03588	1.03137	1.01786	0.992323	1.01936	0.59884	0.961359	0.674178	0.770347	0.750312	0.654143	0.712245	0.00309969	0.0894454
MRPS34	'mitochondrial ribosomal protein S34'	4	0.977303	0.977303	0.986315	0.938251	0.969793	0.416958	0.946461	0.758326	0.774354	0.706234	0.614073	0.713247	0.00369963	0.0991545
OVOL2	'ovo like zinc finger 2'	4	1.0494	1.04189	0.917222	1.02687	1.00884	0.79842	0.986431	0.758326	0.774354	0.521912	0.802403	0.714248	0.00289971	0.0864362
SLC25A37	'solute carrier family 25 member 37'	4	1.05991	1.07944	1.0494	0.995327	1.04602	0.256074	0.944869	0.830452	0.606059	0.722263	0.702227	0.71525	0.0029997	0.0882518
CREB1	'cAMP responsive element binding protein 1'	4	1.0539	0.983311	1.01635	0.989319	1.01072	0.764824	0.984404	0.594038	0.694213	0.910592	0.662157	0.71525	0.00339966	0.0949172	PLCG
CORO1A	'coronin 1A'	4	1.1245	1.07643	1.02386	1.06892	1.07343	0.126687	0.944869	0.830452	0.662157	0.718256	0.650136	0.71525	0.00369963	0.0991545
ADORA2B	'adenosine A2b receptor'	4	1.09896	1.0509	0.953271	1.01335	1.02912	0.438156	0.946461	0.553968	0.654143	0.758326	0.898571	0.716252	0.00359964	0.0980753
STXBP1	'syntaxin binding protein 1'	4	1.47447	0.990821	1.06292	0.992323	1.13013	0.0381962	0.555089	0.001	0.96669	1.01878	0.882543	0.717254	0.00319968	0.0910221
CRADD	'CASP2 and RIPK1 domain containing adaptor with death domain'	4	1.05841	1.08244	1.10347	1.00584	1.06254	0.165883	0.944869	0.814424	0.598045	0.670171	0.786375	0.717254	0.00369963	0.0991545
POU2AF1	'POU class 2 associating factor 1'	4	1.05691	1.03438	1.04339	1.08695	1.05541	0.19588	0.944869	0.738291	0.630101	0.69822	0.802403	0.717254	0.00339966	0.0949172
MVP	'major vault protein'	4	1.06892	1.00734	0.962283	1.08695	1.03137	0.39946	0.945225	0.762333	0.934634	0.734284	0.437765	0.717254	0.00309969	0.0894454
DPH6	'diphthamine biosynthesis 6'	4	1.0524	0.899198	0.929238	1.01786	0.974674	0.487251	0.950049	0.838466	0.237414	0.734284	1.05885	0.717254	0.00349965	0.0968111
CHD9	'chromodomain helicase DNA binding protein 9'	4	1.0509	0.968291	0.995327	1.0539	1.01711	0.642836	0.967822	0.674178	0.930627	0.61808	0.650136	0.718256	0.00369963	0.0991545
VGLL1	'vestigial like family member 1'	4	1.01936	1.04639	1	1.04039	1.02654	0.481052	0.950049	0.850487	0.61808	0.782368	0.626094	0.719257	0.00309969	0.0894454
IFRD1	'interferon related developmental regulator 1'	4	1.03288	0.920226	1.01485	1.01786	0.996453	0.925107	0.99527	0.918606	0.533933	0.710241	0.718256	0.720259	0.00319968	0.0910221
C2orf78	'chromosome 2 open reading frame 78'	4	0.953271	1.31075	1.00584	0.938251	1.05203	0.209979	0.944869	0.934634	0.0450772	0.946655	0.974704	0.725268	0.00359964	0.0980753
MECOM	'MDS1 and EVI1 complex locus'	4	0.989319	0.999833	0.927736	0.992323	0.977303	0.535646	0.956809	1.4315	1.41548	1.23115	1.44753	1.38142	0.00349965	0.0968111	MAPK
RNPS1	'RNA binding protein with serine rich domain 1'	4	0.903704	0.917222	0.84062	0.978805	0.910088	0.0692931	0.803408	1.47157	1.5998	1.45154	1.01477	1.38442	0.00359964	0.0980753
TRIB1	'tribbles pseudokinase 1'	4	1	0.905206	0.957777	0.914218	0.9443	0.180582	0.944869	1.21913	1.4315	1.49161	1.4275	1.39244	0.00359964	0.0980753
DCLRE1B	'DNA cross-link repair 1B'	4	0.72046	0.663384	0.739986	0.84813	0.74299	0.00089991	0.0356491	1.37541	1.53569	1.47157	1.19108	1.39344	0.00349965	0.0968111
PSMA1	'proteasome subunit alpha 1'	4	0.755006	0.87817	0.81809	0.741488	0.798189	0.00279972	0.0823683	1.18708	1.52767	1.53569	1.32331	1.39344	0.00369963	0.0991545
UBE2C	'ubiquitin conjugating enzyme E2 C'	4	0.828604	0.744492	0.732476	0.815086	0.780165	0.00169983	0.0572868	1.26722	1.47959	1.45955	1.36739	1.39344	0.00369963	0.0991545
HEATR1	'HEAT repeat containing 1'	4	0.625834	0.571762	0.827102	0.639352	0.666012	0.00019998	0.013281	1.61583	1.29527	1.26321	1.40746	1.39544	0.00369963	0.0991545
EXOSC3	'exosome component 3'	4	0.564252	0.801568	0.65287	0.6754	0.673522	0.00019998	0.013281	1.36739	1.28725	1.22314	1.70398	1.39544	0.00309969	0.0894454
PSMB2	'proteasome subunit beta 2'	4	0.897696	0.688918	0.905206	0.717456	0.802319	0.00259974	0.0786628	1.93639	1.24317	1.15502	1.2552	1.39744	0.00349965	0.0968111
POLR3C	'RNA polymerase III subunit C'	4	0.553737	0.549231	0.785046	0.537215	0.606308	9.999e-05	0.0087257	1.47157	1.56374	1.26321	1.29126	1.39744	0.00279972	0.0847138
IKBKB	'inhibitor of nuclear factor kappa B kinase subunit beta'	4	1.01936	1.08845	1.00133	1.00434	1.02837	0.449055	0.946679	1.32331	1.4275	1.4836	1.35537	1.39744	0.00369963	0.0991545	MAPK
CERS2	'ceramide synthase 2'	4	0.91572	0.977303	0.953271	0.987817	0.958528	0.281272	0.944869	1.59178	1.47157	1.4836	1.04683	1.39845	0.00359964	0.0980753
MED4	'mediator complex subunit 4'	4	0.670894	0.918724	0.779038	0.918724	0.821845	0.00559944	0.135952	1.49161	1.06286	1.67593	1.36338	1.39845	0.00309969	0.0894454
SCFD1	'sec1 family domain containing 1'	4	0.70544	0.90821	0.864652	0.854138	0.83311	0.00789921	0.177698	1.57976	1.34736	1.15903	1.51565	1.40045	0.00359964	0.0980753
TNPO1	'transportin 1'	4	0.996829	0.792556	0.911214	0.767022	0.866905	0.0234977	0.394481	0.982718	1.83221	1.29527	1.49562	1.40145	0.00259974	0.0808291
GABPA	'GA binding protein transcription factor alpha subunit'	4	0.807576	0.78805	0.59279	0.959279	0.786924	0.00129987	0.0471503	1.35136	1.47558	1.6559	1.12697	1.40245	0.00309969	0.0894454
ZBTB8OS	'zinc finger and BTB domain containing 8 opposite strand'	4	0.691922	1.01786	0.504171	0.73548	0.737357	0.00029997	0.0172021	1.53969	1.07488	1.56374	1.43551	1.40345	0.00359964	0.0980753
CENPH	'centromere protein H'	4	1.00884	0.858644	0.442589	1.03438	0.836114	0.00919908	0.199967	1.41948	1.47558	1.81217	0.910592	1.40446	0.00319968	0.0910221
EXOSC9	'exosome component 9'	4	0.909712	0.559745	0.6003	0.812082	0.72046	0.00019998	0.013281	1.16303	1.47558	1.59178	1.38743	1.40446	0.00259974	0.0808291
STRAP	'serine/threonine kinase receptor associated protein'	4	0.764018	0.681408	0.914218	0.744492	0.776034	0.00119988	0.0443244	1.28324	1.51966	1.51565	1.30328	1.40546	0.00239976	0.0788168
PYROXD1	'pyridine nucleotide-disulphide oxidoreductase domain 1'	4	0.471127	0.510179	1.01485	0.730974	0.681783	9.999e-05	0.0087257	1.82419	1.5437	0.802403	1.45154	1.40546	0.00249975	0.07978
CDK9	'cyclin dependent kinase 9'	4	0.752002	0.531207	0.601802	0.708444	0.648364	9.999e-05	0.0087257	1.19509	1.60781	1.49562	1.32331	1.40546	0.0029997	0.0882518
ELL	'elongation factor for RNA polymerase II'	4	0.71295	0.726468	0.646862	0.691922	0.69455	0.00019998	0.013281	1.32732	1.35136	1.35938	1.58778	1.40646	0.00269973	0.0827978
UTP18	'UTP18, small subunit processome component'	4	0.852636	0.984813	0.7505	0.764018	0.837992	0.00879912	0.193367	1.56774	1.24317	1.39143	1.42349	1.40646	0.00319968	0.0910221
PSMD2	'proteasome 26S subunit, non-ATPase 2'	4	0.87066	0.836114	0.827102	0.842122	0.844	0.010399	0.217415	1.51164	1.32331	1.41948	1.37541	1.40746	0.0029997	0.0882518
UBAP1	'ubiquitin associated protein 1'	4	0.93074	0.884178	0.921728	0.891688	0.907084	0.0635936	0.772532	1.39945	1.45555	1.63987	1.13498	1.40746	0.00369963	0.0991545
IPO7	'importin 7'	4	0.745994	0.851134	0.786548	0.714452	0.774532	0.00119988	0.0443244	1.53569	1.22715	1.32732	1.55171	1.41047	0.00329967	0.0926987
ARHGAP27	'Rho GTPase activating protein 27'	4	0.902202	0.963785	0.971295	0.912716	0.937499	0.141886	0.944869	1.4836	1.24317	1.46356	1.45555	1.41147	0.00249975	0.07978
NDC80	'NDC80, kinetochore complex component'	4	0.921728	0.770026	0.929238	0.957777	0.894692	0.0438956	0.612775	1.25119	1.41948	1.51565	1.45955	1.41147	0.00289971	0.0864362
CCDC22	'coiled-coil domain containing 22'	4	1.06141	0.929238	0.981809	0.975801	0.987066	0.728627	0.980393	1.33934	1.45955	1.50764	1.33934	1.41147	0.00319968	0.0910221
USP8	'ubiquitin specific peptidase 8'	4	0.700934	0.806074	0.649866	0.998331	0.788801	0.00189981	0.0623967	1.50363	1.75607	1.57576	0.810417	1.41147	0.00319968	0.0910221
ARHGEF7	'Rho guanine nucleotide exchange factor 7'	4	1.02236	0.851134	0.93074	0.827102	0.907835	0.0670933	0.794737	0.88655	1.65189	1.41548	1.69196	1.41147	0.00329967	0.0926987
MEPCE	'methylphosphate capping enzyme'	4	0.93074	0.681408	0.953271	0.755006	0.830106	0.00669933	0.156961	1.36739	1.62384	1.07488	1.57976	1.41147	0.00279972	0.0847138
MESDC2	'mesoderm development candidate 2'	4	0.902202	0.836114	0.999833	0.978805	0.929238	0.115088	0.939855	1.44753	1.73203	1.01477	1.45154	1.41147	0.00309969	0.0894454
LUC7L3	'LUC7 like 3 pre-mRNA splicing factor'	4	0.759512	0.890186	0.745994	0.996829	0.84813	0.0119988	0.242989	1.63185	1.34335	1.41147	1.26321	1.41247	0.00249975	0.07978
ORAOV1	'oral cancer overexpressed 1'	4	0.520693	0.468123	0.861648	0.624332	0.618699	9.999e-05	0.0087257	1.47959	1.6599	1.29527	1.21913	1.41347	0.00249975	0.07978
PNN	'pinin, desmosome associated protein'	4	0.936748	0.972797	0.936748	0.851134	0.924357	0.0966903	0.914937	1.55973	1.15502	1.64388	1.29927	1.41447	0.00309969	0.0894454
UFD1L	'empty'	4	0.723464	1.02687	0.984813	0.352469	0.771904	0.00089991	0.0356491	1.53569	0.822438	1.23516	2.06862	1.41548	0.0029997	0.0882518
MCM2	'minichromosome maintenance complex component 2'	4	0.927736	0.714452	0.807576	0.484645	0.733602	0.00019998	0.013281	1.04683	1.40746	1.43551	1.7721	1.41548	0.00319968	0.0910221
SMC4	'structural maintenance of chromosomes 4'	4	0.912716	0.956275	0.636348	0.643858	0.787299	0.0009999	0.0386771	1.16303	1.1991	1.55572	1.74806	1.41648	0.00249975	0.07978
MLST8	'MTOR associated protein, LST8 homolog'	4	0.897696	0.932242	1.05841	0.969793	0.964536	0.341766	0.944869	1.46757	1.2552	1.51164	1.4315	1.41648	0.00339966	0.0949172	PI3K/MTOR
MAD2L2	'mitotic arrest deficient 2 like 2'	4	0.942757	0.60781	0.555239	0.736982	0.710697	9.999e-05	0.0087257	1.12697	1.56374	1.58377	1.39143	1.41648	0.00329967	0.0926987
CCT8	'chaperonin containing TCP1 subunit 8'	4	0.816588	0.831608	0.783544	0.917222	0.837241	0.010499	0.218999	1.64788	1.30328	1.44753	1.27523	1.41848	0.00239976	0.0788168
RPAP2	'RNA polymerase II associated protein 2'	4	0.666388	0.975801	0.87817	0.72797	0.812082	0.00389961	0.103898	1.70799	1.15502	1.33534	1.47558	1.41848	0.00259974	0.0808291
ALYREF	'Aly/REF export factor'	4	0.972797	0.944259	0.718958	0.739986	0.844	0.0122988	0.248229	1.2592	1.19108	1.63987	1.59178	1.42048	0.00249975	0.07978
YY1	'YY1 transcription factor'	4	0.902202	0.80307	0.87066	0.673898	0.812458	0.00349965	0.0950642	1.76008	1.29527	1.41948	1.20711	1.42048	0.00359964	0.0980753
IER3IP1	'immediate early response 3 interacting protein 1'	4	0.917222	0.962283	0.881174	0.932242	0.92323	0.0910909	0.892819	1.09091	1.5437	1.57976	1.47157	1.42149	0.00209979	0.0733667
RPS3	'ribosomal protein S3'	4	0.962283	0.816588	0.771528	0.69042	0.810205	0.00359964	0.0971957	1.28324	1.62384	1.51164	1.26722	1.42149	0.00249975	0.07978
ERBB2IP	'empty'	4	0.890186	0.93074	1.04489	0.954773	0.955148	0.248075	0.944869	1.47157	1.28725	1.41147	1.51966	1.42249	0.00169983	0.0664626
COPS3	'COP9 signalosome subunit 3'	4	0.974299	0.941255	0.679906	0.77303	0.842122	0.00919908	0.199967	1.47959	1.21913	1.61983	1.3714	1.42249	0.00209979	0.0733667
NHP2L1	'empty'	4	0.753504	0.789552	0.890186	0.921728	0.838743	0.00889911	0.194617	1.49562	1.50764	1.6559	1.0308	1.42249	0.00259974	0.0808291
PSMB5	'proteasome subunit beta 5'	4	0.801568	0.718958	0.7505	0.408043	0.669767	9.999e-05	0.0087257	1.46356	1.44353	1.33934	1.44353	1.42249	0.00259974	0.0808291
IMP4	'IMP4 homolog, U3 small nucleolar ribonucleoprotein'	4	0.831608	0.685914	0.657376	0.586782	0.69042	0.00019998	0.013281	1.4315	1.6559	1.26321	1.34335	1.42349	0.00219978	0.0748339
NRDE2	'NRDE-2, necessary for RNA interference, domain containing'	4	0.739986	0.804572	0.831608	0.890186	0.816588	0.00469953	0.119904	1.49962	1.53969	1.66391	0.990732	1.42349	0.00279972	0.0847138
SAP130	'Sin3A associated protein 130'	4	0.969793	0.879672	0.932242	0.872162	0.913467	0.0782922	0.842831	1.38743	1.36338	1.4876	1.45555	1.42349	0.00249975	0.07978
VPS18	'VPS18, CORVET/HOPS core subunit'	4	0.84062	0.771528	0.858644	0.70544	0.794058	0.00239976	0.0742282	1.32331	1.61182	1.09491	1.66792	1.42449	0.00259974	0.0808291
EIF2S1	'eukaryotic translation initiation factor 2 subunit alpha'	4	0.761014	0.229305	0.980307	0.724966	0.673898	9.999e-05	0.0087257	1.79214	1.58377	0.517905	1.80416	1.42449	0.00289971	0.0864362
PHB2	'prohibitin 2'	4	0.639352	0.748998	0.567256	0.761014	0.679155	9.999e-05	0.0087257	1.19108	1.5437	1.61983	1.34335	1.42449	0.00319968	0.0910221
COG4	'component of oligomeric golgi complex 4'	4	0.984813	0.992323	0.984813	0.782042	0.935997	0.139786	0.944869	1.40345	1.04282	1.57576	1.67994	1.42549	0.0019998	0.0713921
RFC5	'replication factor C subunit 5'	4	0.522195	0.481641	0.789552	0.670894	0.616071	9.999e-05	0.0087257	1.43551	1.66391	1.0869	1.51565	1.42549	0.00329967	0.0926987
RBM14	'RNA binding motif protein 14'	4	0.723464	0.876668	0.942757	1.01035	0.888309	0.0431957	0.606283	1.83621	1.60781	1.10694	1.15502	1.4265	0.0019998	0.0713921
TICRR	'TOPBP1 interacting checkpoint and replication regulator'	4	0.794058	1.0479	0.905206	0.858644	0.901451	0.060494	0.747444	1.27924	1.23115	1.42349	1.7721	1.4265	0.00219978	0.0748339
C18orf21	'chromosome 18 open reading frame 21'	4	0.474131	0.579272	0.721962	0.902202	0.669392	9.999e-05	0.0087257	1.61583	1.63586	1.21112	1.24718	1.4275	0.00209979	0.0733667
RFFL	'ring finger and FYVE like domain containing E3 ubiquitin protein ligase'	4	0.926234	0.998331	0.884178	0.950267	0.939753	0.152185	0.944869	1.41948	1.43952	1.43952	1.41147	1.4275	0.00279972	0.0847138
NAPG	'NSF attachment protein gamma'	4	0.756508	0.72046	0.764018	0.945761	0.796687	0.00259974	0.0786628	1.43551	1.6559	1.43551	1.18307	1.4275	0.00249975	0.07978
UTP20	'UTP20, small subunit processome component'	4	0.702436	0.648364	0.977303	0.591288	0.729847	0.00039996	0.0202378	1.49562	1.69196	0.822438	1.69997	1.4275	0.0029997	0.0882518
PSMA3	'proteasome subunit alpha 3'	4	0.887182	0.508677	0.83311	0.771528	0.750124	0.00059994	0.0271612	1.37941	1.43551	1.33934	1.55973	1.4285	0.00239976	0.0788168
HAUS6	'HAUS augmin like complex subunit 6'	4	0.854138	0.83311	0.666388	0.786548	0.785046	0.00169983	0.0572868	1.6599	1.54771	1.09892	1.40746	1.4285	0.00279972	0.0847138
OSBP	'oxysterol binding protein'	4	0.935246	0.842122	0.881174	0.918724	0.894317	0.0450955	0.624218	1.2552	1.57976	1.41147	1.46757	1.4285	0.00239976	0.0788168
RFC3	'replication factor C subunit 3'	4	0.666388	0.561247	0.550733	0.501167	0.569884	9.999e-05	0.0087257	1.26321	1.45955	1.39143	1.60381	1.4295	0.00239976	0.0788168
CTNNBL1	'catenin beta like 1'	4	1.01936	0.666388	0.639352	0.679906	0.751251	0.00049995	0.0236416	0.92662	1.6599	1.56774	1.56774	1.4305	0.00149985	0.0611587
FAM214B	'family with sequence similarity 214 member B'	4	1.0524	0.969793	1.16656	0.876668	1.01635	0.661634	0.972128	1.39945	1.45555	1.32732	1.53969	1.4305	0.00259974	0.0808291
ATP6V0B	'ATPase H+ transporting V0 subunit b'	4	0.993825	0.759512	0.666388	0.933744	0.838367	0.00949905	0.204518	1.35136	1.59579	1.56374	1.21112	1.4305	0.00159984	0.0640787
CYFIP1	'cytoplasmic FMR1 interacting protein 1'	4	0.905206	0.968291	0.881174	0.960781	0.928863	0.114989	0.939855	1.29927	1.36338	1.51565	1.54771	1.4315	0.00249975	0.07978
DMAP1	'DNA methyltransferase 1 associated protein 1'	4	0.761014	0.806074	0.717456	0.72046	0.751251	0.00039996	0.0202378	1.29927	1.49962	1.42349	1.50764	1.43251	0.00179982	0.0674522
COPS6	'COP9 signalosome subunit 6'	4	0.969793	0.786548	0.583778	0.523697	0.715954	0.00019998	0.013281	0.92662	1.55572	1.61583	1.63185	1.43251	0.00249975	0.07978
PPP1R12A	'protein phosphatase 1 regulatory subunit 12A'	4	0.830106	1.02086	0.87066	0.894692	0.90408	0.0615938	0.755864	1.28725	1.33534	1.67994	1.4275	1.43251	0.00269973	0.0827978
NUS1	'NUS1 dehydrodolichyl diphosphate synthase subunit'	4	0.857142	1.13952	0.93074	0.612316	0.884929	0.0383962	0.556205	1.86426	0.706234	1.28725	1.87228	1.43251	0.00229977	0.0770743
ALG11	'ALG11, alpha-1,2-mannosyltransferase'	4	0.806074	0.887182	0.801568	0.905206	0.850008	0.0150985	0.2877	1.47558	1.17105	1.32732	1.76008	1.43351	0.00149985	0.0611587
HNRNPU	'heterogeneous nuclear ribonucleoprotein U'	4	1.01185	0.685914	0.657376	0.702436	0.764394	0.00089991	0.0356491	0.84648	1.69597	1.61983	1.57175	1.43351	0.00229977	0.0770743
SF3B5	'splicing factor 3b subunit 5'	4	1.03137	0.903704	0.663384	0.890186	0.872162	0.0272973	0.438309	1.05084	1.64388	1.59579	1.44353	1.43351	0.00149985	0.0611587
EXOC5	'exocyst complex component 5'	4	0.806074	0.714452	0.755006	0.846628	0.78054	0.00119988	0.0443244	1.32331	1.60381	1.38342	1.4275	1.43451	0.0019998	0.0713921
NUF2	'NUF2, NDC80 kinetochore complex component'	4	0.858644	0.963785	0.753504	1.09746	0.918349	0.0863914	0.879196	1.54771	1.34736	1.26722	1.57976	1.43551	0.00219978	0.0748339
DDX21	'DExD-box helicase 21'	4	0.837616	0.543223	0.687416	0.959279	0.756884	0.00069993	0.0298902	1.34736	1.57576	1.57976	1.23917	1.43551	0.00269973	0.0827978
MOCS3	'molybdenum cofactor synthesis 3'	4	0.948765	0.651368	0.699432	0.896194	0.79894	0.00259974	0.0786628	1.20711	1.49962	1.72001	1.31931	1.43651	0.00219978	0.0748339
PRPF4	'pre-mRNA processing factor 4'	4	0.798564	0.849632	0.752002	0.61532	0.75388	0.00079992	0.0329152	1.19509	1.2592	1.716	1.57576	1.43651	0.00219978	0.0748339
STRIP1	'striatin interacting protein 1'	4	0.890186	0.957777	0.990821	0.888684	0.931867	0.124388	0.944869	1.4315	1.51966	1.17906	1.61583	1.43651	0.00259974	0.0808291
U2AF1	'U2 small nuclear RNA auxiliary factor 1'	4	0.801568	0.896194	0.688918	0.873664	0.815086	0.00489951	0.123266	1.74405	1.4876	1.40345	1.11495	1.43751	0.00179982	0.0674522
SNRNP200	'small nuclear ribonucleoprotein U5 subunit 200'	4	0.882676	0.759512	0.926234	0.827102	0.848881	0.0124988	0.250585	1.37941	1.61182	1.4275	1.33133	1.43751	0.00249975	0.07978
PSMC5	'proteasome 26S subunit, ATPase 5'	4	0.950267	1.0479	0.854138	0.879672	0.932993	0.126687	0.944869	1.47157	1.33934	1.80015	1.13899	1.43751	0.00289971	0.0864362
PGD	'phosphogluconate dehydrogenase'	4	0.59279	0.65287	0.454605	0.688918	0.597296	9.999e-05	0.0087257	1.26722	1.6599	1.46757	1.35537	1.43751	0.0029997	0.0882518
DLG5	'discs large MAGUK scaffold protein 5'	4	0.884178	0.938251	0.839118	0.965287	0.906708	0.0680932	0.797171	1.46356	1.28725	1.80816	1.19509	1.43852	0.0019998	0.0713921
NUDC	'nuclear distribution C, dynein complex regulator'	4	0.648364	0.73548	0.597296	0.745994	0.681783	9.999e-05	0.0087257	1.56774	1.28324	1.5437	1.36338	1.43952	0.00259974	0.0808291
MAT2A	'methionine adenosyltransferase 2A'	4	0.932242	0.505673	0.711448	0.770026	0.729847	0.00049995	0.0236416	1.2592	1.5437	1.41147	1.54771	1.44052	0.00209979	0.0733667
TBCD	'tubulin folding cofactor D'	4	0.879672	0.66789	0.634846	0.891688	0.768524	0.00089991	0.0356491	1.37541	1.49161	1.55171	1.34335	1.44052	0.00209979	0.0733667
PFDN2	'prefoldin subunit 2'	4	0.658878	0.61532	0.435079	0.948765	0.66451	9.999e-05	0.0087257	1.34335	1.36739	1.8843	1.16704	1.44052	0.00209979	0.0733667
SRP14	'signal recognition particle 14'	4	0.361481	0.744492	0.471127	0.724966	0.575517	9.999e-05	0.0087257	1.55572	1.31129	1.53168	1.36739	1.44152	0.00139986	0.0593593
CWC22	'CWC22 spliceosome associated protein homolog'	4	0.84813	0.84813	0.860146	0.897696	0.863526	0.019598	0.351209	1.36338	1.56374	1.49962	1.33934	1.44152	0.00159984	0.0640787
RPP14	'ribonuclease P/MRP subunit p14'	4	0.767022	0.849632	0.531207	0.627336	0.693799	0.00019998	0.013281	1.33934	1.29527	1.76008	1.3714	1.44152	0.00229977	0.0770743
SNAPC3	'small nuclear RNA activating complex polypeptide 3'	4	0.688918	0.555239	0.574766	0.504171	0.580774	9.999e-05	0.0087257	1.51966	1.55171	1.52767	1.17105	1.44252	0.0019998	0.0713921
C19orf25	'chromosome 19 open reading frame 25'	4	0.87817	1.00884	0.836114	0.858644	0.895443	0.0494951	0.659837	1.86426	0.630101	1.75607	1.51966	1.44252	0.0019998	0.0713921
HYOU1	'hypoxia up-regulated 1'	4	0.966789	0.517689	0.822596	0.553737	0.715203	0.00039996	0.0202378	0.910592	1.91635	1.22314	1.72402	1.44353	0.00179982	0.0674522
CHUK	'conserved helix-loop-helix ubiquitous kinase'	4	1.03888	0.969793	0.947263	0.939753	0.973923	0.481452	0.950049	1.45955	1.30328	1.38743	1.62384	1.44353	0.0019998	0.0713921	MAPK
CSE1L	'chromosome segregation 1 like'	4	0.812082	0.78054	0.849632	0.828604	0.817715	0.00319968	0.0898896	1.47558	1.59178	1.1991	1.50764	1.44353	0.00219978	0.0748339
MGAT1	'mannosyl (alpha-1,3-)-glycoprotein beta-1,2-N-acetylglucosaminyltransferase'	4	0.954773	0.926234	0.929238	1.02687	0.959279	0.288171	0.944869	1.72402	1.81618	1.13098	1.10694	1.44453	0.00259974	0.0808291
POLR2F	'RNA polymerase II subunit F'	4	0.816588	0.770026	0.828604	0.538717	0.738484	0.00049995	0.0236416	1.05885	1.63987	1.45555	1.62384	1.44453	0.00189981	0.0698944
NCAPH2	'non-SMC condensin II complex subunit H2'	4	0.83311	0.876668	0.875166	0.866154	0.862775	0.0230977	0.389941	1.47959	1.4836	1.41147	1.41147	1.44653	0.00189981	0.0698944
HAUS3	'HAUS augmin like complex subunit 3'	4	0.906708	0.834612	0.821094	0.852636	0.853763	0.0164984	0.305355	1.37541	1.58778	1.03481	1.79214	1.44753	0.00269973	0.0827978
RICTOR	'RPTOR independent companion of MTOR complex 2'	4	0.993825	0.960781	0.950267	0.938251	0.960781	0.30037	0.944869	1.23917	1.4836	1.52767	1.53969	1.44753	0.00119988	0.0561519	PI3K/MTOR
PSMG3	'proteasome assembly chaperone 3'	4	0.409545	0.642356	0.529705	0.517689	0.524824	9.999e-05	0.0087257	1.40746	1.45955	1.4275	1.49962	1.44853	0.00189981	0.0698944
ELP5	'elongator acetyltransferase complex subunit 5'	4	0.732476	0.642356	0.797062	0.693424	0.716329	9.999e-05	0.0087257	1.40345	1.36338	1.45154	1.57576	1.44853	0.00269973	0.0827978
SHFM1	'empty'	4	0.785046	0.609312	0.711448	0.933744	0.759888	0.0009999	0.0386771	1.45955	1.45154	1.44353	1.44353	1.44954	0.00129987	0.0574104
DHX9	'DExH-box helicase 9'	4	0.87066	0.66038	0.609312	0.708444	0.712199	9.999e-05	0.0087257	1.38743	1.53969	1.54771	1.32732	1.45054	0.00149985	0.0611587
PSMB3	'proteasome subunit beta 3'	4	0.774532	0.995327	0.7505	0.929238	0.862399	0.0180982	0.327581	1.65189	1.8282	1.34736	0.982718	1.45254	0.00169983	0.0664626
GOSR2	'golgi SNAP receptor complex member 2'	4	0.729472	0.747496	0.93074	0.601802	0.752378	0.00069993	0.0298902	1.34736	1.69997	1.18708	1.57576	1.45254	0.00149985	0.0611587
ZNHIT2	'zinc finger HIT-type containing 2'	4	0.703938	0.869158	0.869158	0.350967	0.698305	0.00019998	0.013281	1.39945	1.23516	1.33133	1.84423	1.45254	0.00149985	0.0611587
NUP50	'nucleoporin 50'	4	0.881174	0.836114	0.881174	0.935246	0.883427	0.0377962	0.551941	1.45555	1.45555	1.55973	1.33934	1.45254	0.00169983	0.0664626
PRPF3	'pre-mRNA processing factor 3'	4	0.842122	0.906708	0.804572	0.777536	0.832735	0.00689931	0.161228	1.54771	1.33934	1.46356	1.45955	1.45254	0.0019998	0.0713921
EMC3	'ER membrane protein complex subunit 3'	4	0.755006	0.944259	1.06592	0.884178	0.912341	0.0729927	0.825119	1.86827	1.69196	0.738291	1.51966	1.45454	0.00129987	0.0574104
SMG7	'SMG7, nonsense mediated mRNA decay factor'	4	1.02687	0.924732	0.84813	0.88568	0.921353	0.0867913	0.882273	0.782368	1.47558	1.8282	1.73604	1.45555	0.00109989	0.0536984
GPS1	'G protein pathway suppressor 1'	4	0.936748	0.733978	0.876668	0.61532	0.790679	0.00229977	0.0718738	1.09892	1.56774	1.51164	1.64388	1.45555	0.00129987	0.0574104
RIOK2	'RIO kinase 2'	4	0.621328	0.798564	0.702436	0.58528	0.676902	9.999e-05	0.0087257	1.52367	1.45555	1.45154	1.39143	1.45555	0.00139986	0.0593593
RSU1	'Ras suppressor protein 1'	4	0.920226	0.74299	0.950267	0.935246	0.887182	0.0382962	0.555202	1.49562	1.75207	0.934634	1.64388	1.45655	0.00179982	0.0674522
PSMA4	'proteasome subunit alpha 4'	4	0.663384	0.7505	0.84813	0.739986	0.7505	0.00029997	0.0172021	1.22314	1.80416	1.2552	1.54771	1.45755	0.00149985	0.0611587
SIN3A	'SIN3 transcription regulator family member A'	4	0.90821	0.89319	0.767022	0.959279	0.881925	0.0311969	0.482897	1.26321	1.39544	1.59579	1.57576	1.45755	0.00159984	0.0640787
GINS3	'GINS complex subunit 3'	4	0.519191	0.762516	0.694926	0.792556	0.692297	9.999e-05	0.0087257	1.47157	1.51966	1.46356	1.37941	1.45855	0.00129987	0.0574104
EXOSC7	'exosome component 7'	4	0.567256	0.564252	0.649866	0.66789	0.612316	9.999e-05	0.0087257	1.53569	1.58778	1.31129	1.40345	1.45955	0.00129987	0.0574104
NUP214	'nucleoporin 214'	4	0.839118	0.989319	0.714452	0.726468	0.817339	0.00519948	0.129193	1.36338	0.998746	1.85625	1.62384	1.46055	0.00139986	0.0593593
SLC39A7	'solute carrier family 39 member 7'	4	0.845126	0.361481	0.87817	1.02837	0.778287	0.00189981	0.0623967	1.53168	1.78412	1.25119	1.27523	1.46055	0.00189981	0.0698944
IMP3	'IMP3, U3 small nucleolar ribonucleoprotein'	4	0.812082	0.715954	0.595794	0.627336	0.687791	9.999e-05	0.0087257	1.46757	1.31129	1.59178	1.47558	1.46156	0.00089991	0.0500184
RPL12	'ribosomal protein L12'	4	0.642356	0.779038	0.761014	0.921728	0.776034	0.00159984	0.0550467	1.26722	1.69997	1.69196	1.18708	1.46156	0.00159984	0.0640787
PGGT1B	'protein geranylgeranyltransferase type I subunit beta'	4	0.688918	1.00284	0.990821	0.576268	0.814711	0.00409959	0.107016	2.04858	0.814424	1.03882	1.9444	1.46156	0.0019998	0.0713921
RAB10	'RAB10, member RAS oncogene family'	4	0.812082	0.748998	0.932242	0.85564	0.837241	0.00849915	0.188148	1.56774	1.72402	1.2031	1.35537	1.46256	0.00139986	0.0593593
CCT3	'chaperonin containing TCP1 subunit 3'	4	0.887182	0.816588	0.534211	0.905206	0.785797	0.00249975	0.0766647	1.24718	1.4275	1.96444	1.21112	1.46256	0.00169983	0.0664626
VPS16	'VPS16, CORVET/HOPS core subunit'	4	0.828604	0.756508	0.963785	0.756508	0.826351	0.00659934	0.155222	1.56374	1.44753	1.12296	1.716	1.46256	0.00239976	0.0788168
HNRNPL	'heterogeneous nuclear ribonucleoprotein L'	4	0.88568	0.987817	0.753504	0.762516	0.847379	0.0128987	0.256893	1.64788	1.0268	1.64788	1.53168	1.46356	0.00129987	0.0574104
COPB2	'coatomer protein complex subunit beta 2'	4	0.890186	0.896194	0.744492	0.933744	0.866154	0.020198	0.356305	1.75207	1.1991	1.4876	1.41948	1.46456	0.00119988	0.0561519
YTHDC1	'YTH domain containing 1'	4	0.965287	0.972797	0.993825	0.537215	0.867281	0.0224978	0.383758	1.26321	1.41948	1.32732	1.84823	1.46456	0.0009999	0.0525064
SNRPD1	'small nuclear ribonucleoprotein D1 polypeptide'	4	0.755006	0.854138	0.738484	0.821094	0.792181	0.00269973	0.0808755	1.62384	1.0308	1.72001	1.4836	1.46456	0.00139986	0.0593593
SETD2	'SET domain containing 2'	4	0.950267	0.884178	0.869158	0.819592	0.880799	0.0331967	0.503497	1.45555	1.41948	1.31129	1.67593	1.46556	0.00069993	0.0458099
CSTF3	'cleavage stimulation factor subunit 3'	4	0.768524	0.774532	0.748998	0.736982	0.757259	0.00069993	0.0298902	1.37541	1.58778	1.41147	1.4876	1.46556	0.00129987	0.0574104
TRIO	'trio Rho guanine nucleotide exchange factor'	4	1.04339	1.02537	1.02386	1.04189	1.03363	0.387861	0.944869	1.67994	1.47959	1.22715	1.47558	1.46556	0.00129987	0.0574104
POP5	'POP5 homolog, ribonuclease P/MRP subunit'	4	0.586782	0.567256	0.756508	0.661882	0.643107	9.999e-05	0.0087257	1.59178	1.65189	1.1991	1.42349	1.46657	0.00069993	0.0458099
MAD2L1	'mitotic arrest deficient 2 like 1'	4	1.00584	0.741488	0.89319	0.752002	0.84813	0.0123988	0.249689	1.26722	1.75207	1.4315	1.41948	1.46757	0.0009999	0.0525064
CRKL	'CRK like proto-oncogene, adaptor protein'	4	0.92323	0.933744	0.969793	0.945761	0.943132	0.168283	0.944869	1.51565	1.43952	1.61583	1.30328	1.46857	0.00179982	0.0674522
PSMB7	'proteasome subunit beta 7'	4	0.830106	0.72046	0.812082	0.691922	0.763643	0.0009999	0.0386771	1.22314	1.2592	1.78412	1.60781	1.46857	0.00179982	0.0674522
CSTF1	'cleavage stimulation factor subunit 1'	4	0.678404	0.867656	0.794058	0.628838	0.742239	0.00049995	0.0236416	1.58778	1.2552	1.41548	1.62384	1.47057	0.00119988	0.0561519
WDR43	'WD repeat domain 43'	4	0.669392	0.708444	0.785046	0.718958	0.72046	0.00029997	0.0172021	1.4275	1.19509	1.80816	1.45154	1.47057	0.0009999	0.0525064
COPS5	'COP9 signalosome subunit 5'	4	0.669392	0.552235	0.756508	0.604806	0.645735	9.999e-05	0.0087257	1.49962	1.59178	1.43551	1.35938	1.47157	0.00179982	0.0674522
RPS23	'ribosomal protein S23'	4	1.02837	0.721962	0.609312	0.990821	0.837616	0.010299	0.216578	1.11094	1.75207	1.76008	1.26722	1.47258	0.00109989	0.0536984
TIMELESS	'timeless circadian clock'	4	0.649866	0.699432	0.598798	0.905206	0.713325	0.00049995	0.0236416	1.34736	1.86426	1.56374	1.11495	1.47258	0.00089991	0.0500184
NOC4L	'nucleolar complex associated 4 homolog'	4	0.723464	0.685914	0.685914	0.634846	0.682534	9.999e-05	0.0087257	1.29126	1.3714	1.60781	1.61983	1.47258	0.00209979	0.0733667
SKIV2L2	'Ski2 like RNA helicase 2'	4	0.85564	0.487649	0.939753	0.643858	0.731725	0.00039996	0.0202378	1.33934	1.90032	1.14701	1.50764	1.47358	0.00129987	0.0574104
ACTR6	'ARP6 actin-related protein 6 homolog'	4	0.78805	0.843624	0.962283	0.957777	0.887933	0.0413959	0.585113	1.6599	1.69597	1.15903	1.38743	1.47558	0.0019998	0.0713921
DDX11	'DEAD/H-box helicase 11'	4	0.631842	0.89319	0.748998	0.824098	0.774532	0.00179982	0.0597646	1.56774	1.45955	1.51966	1.35537	1.47558	0.00089991	0.0500184
COPS2	'COP9 signalosome subunit 2'	4	1.01786	0.642356	0.580774	0.753504	0.748622	0.00029997	0.0172021	1.01477	1.72802	1.6559	1.50363	1.47558	0.00139986	0.0593593
UTP15	'UTP15, small subunit processome component'	4	0.747496	0.537215	0.681408	0.733978	0.675024	0.00019998	0.013281	1.37541	1.41948	1.57576	1.53569	1.47658	0.0009999	0.0525064
PSMD3	'proteasome 26S subunit, non-ATPase 3'	4	0.975801	0.846628	0.745994	0.963785	0.883052	0.0355964	0.528794	1.4315	1.57576	1.57576	1.32732	1.47758	0.00079992	0.0478469
SKA2	'spindle and kinetochore associated complex subunit 2'	4	0.7505	0.836114	0.896194	0.87066	0.838367	0.0106989	0.221889	1.50764	1.34736	1.70398	1.35938	1.47959	0.00109989	0.0536984
MBTPS1	'membrane bound transcription factor peptidase, site 1'	4	1.03288	0.774532	0.672396	0.553737	0.758386	0.00069993	0.0298902	1.06286	1.67192	1.46356	1.72001	1.47959	0.00129987	0.0574104
IARS	'isoleucyl-tRNA synthetase'	4	0.573264	0.601802	0.767022	0.510179	0.613067	9.999e-05	0.0087257	1.41548	1.56774	1.24317	1.69196	1.47959	0.00179982	0.0674522
PPIL2	'peptidylprolyl isomerase like 2'	4	0.77303	0.724966	0.816588	0.87817	0.798189	0.00239976	0.0742282	1.46356	1.87228	1.51966	1.06286	1.47959	0.00089991	0.0500184
XRCC6	'X-ray repair cross complementing 6'	4	0.947263	0.6754	0.748998	0.493657	0.716329	0.00039996	0.0202378	1.27523	1.58377	1.33534	1.72802	1.48059	0.00129987	0.0574104
RASSF8	'Ras association domain family member 8'	4	0.894692	0.980307	1.10948	1.03137	1.00396	0.911509	0.994512	1.82018	1.54771	0.942648	1.61583	1.48159	0.00089991	0.0500184
AATF	'apoptosis antagonizing transcription factor'	4	0.860146	0.771528	0.867656	0.529705	0.757259	0.00059994	0.0271612	1.82018	1.19108	1.18708	1.72802	1.48159	0.00109989	0.0536984
DUT	'deoxyuridine triphosphatase'	4	1.02386	0.371995	0.633344	0.601802	0.657751	9.999e-05	0.0087257	1.05084	1.4876	1.72402	1.66391	1.48159	0.00109989	0.0536984
UBIAD1	'UbiA prenyltransferase domain containing 1'	4	0.813584	0.944259	0.936748	0.854138	0.887182	0.040096	0.573925	1.53569	1.6599	1.29527	1.43551	1.48159	0.00079992	0.0478469
ITGB5	'integrin subunit beta 5'	4	0.93074	0.89319	0.957777	1.09746	0.969793	0.416458	0.946461	1.37941	1.47959	1.73604	1.33133	1.48159	0.00139986	0.0593593
PDCD7	'programmed cell death 7'	4	0.842122	0.789552	0.589786	0.739986	0.740361	0.00019998	0.013281	1.28725	1.56774	1.72001	1.35537	1.48259	0.00079992	0.0478469
UXT	'ubiquitously expressed prefoldin like chaperone'	4	0.478637	0.7505	0.693424	0.337449	0.565003	9.999e-05	0.0087257	1.56374	1.17506	1.29126	1.90032	1.48259	0.00169983	0.0664626
EXT2	'exostosin glycosyltransferase 2'	4	0.998331	0.843624	1.04339	1.03888	0.981058	0.594041	0.961359	1.53569	1.51565	1.73604	1.14701	1.4836	0.0009999	0.0525064
RPL38	'ribosomal protein L38'	4	0.77303	0.678404	0.535713	0.752002	0.684787	9.999e-05	0.0087257	1.50363	1.41948	1.53569	1.47959	1.4846	0.00139986	0.0593593	PLCG
MARK2	'microtubule affinity regulating kinase 2'	4	0.79556	0.83311	0.860146	0.938251	0.856767	0.0173983	0.317778	1.45955	1.52367	1.61182	1.34335	1.4846	0.0019998	0.0713921
RPS5	'ribosomal protein S5'	4	0.755006	0.714452	0.649866	0.574766	0.673522	9.999e-05	0.0087257	1.44353	1.53969	1.55171	1.40345	1.4846	0.00179982	0.0674522
DTL	'denticleless E3 ubiquitin protein ligase homolog'	4	0.723464	0.72046	0.66789	0.673898	0.696428	0.00019998	0.013281	1.39544	1.46757	1.70398	1.3714	1.4846	0.00149985	0.0611587
CCDC94	'coiled-coil domain containing 94'	4	0.576268	0.63034	0.88568	0.891688	0.745994	0.00059994	0.0271612	1.90032	1.58377	1.37941	1.07889	1.4856	0.00109989	0.0536984
BRK1	'BRICK1, SCAR/WAVE actin nucleating complex subunit'	4	0.906708	0.984813	0.950267	0.953271	0.948765	0.19928	0.944869	1.68395	1.33934	1.43952	1.47959	1.4856	0.00129987	0.0574104
RPN2	'ribophorin II'	4	0.469625	0.912716	0.975801	0.87066	0.807201	0.00379962	0.101683	1.81618	1.57576	1.13899	1.41147	1.4856	0.00169983	0.0664626
SUDS3	'SDS3 homolog, SIN3A corepressor complex component'	4	1.01635	1.15154	0.6754	0.60781	0.862775	0.0170983	0.313886	1.38342	0.938641	1.74806	1.87628	1.4866	0.00169983	0.0664626
BUB1B	'BUB1 mitotic checkpoint serine/threonine kinase B'	4	0.869158	0.813584	0.66789	0.861648	0.80307	0.00339966	0.093615	1.28324	1.3714	1.81618	1.47959	1.4876	0.00079992	0.0478469
GBF1	'golgi brefeldin A resistant guanine nucleotide exchange factor 1'	4	0.860146	1.03288	0.914218	0.78054	0.896945	0.0480952	0.646904	1.29126	1.03882	1.88029	1.74405	1.4886	0.00109989	0.0536984
CCT4	'chaperonin containing TCP1 subunit 4'	4	0.7505	0.694926	0.849632	0.822596	0.779414	0.00109989	0.0417404	1.59579	1.45555	1.4836	1.41948	1.4886	0.00109989	0.0536984
EXOSC2	'exosome component 2'	4	0.58528	0.523697	0.601802	0.947263	0.66451	9.999e-05	0.0087257	1.84022	1.55572	1.29527	1.26722	1.48961	0.00079992	0.0478469
RBM48	'RNA binding motif protein 48'	4	0.764018	0.920226	0.643858	0.857142	0.796311	0.00349965	0.0950642	1.62384	1.26321	1.76809	1.30328	1.48961	0.00069993	0.0458099
ARGLU1	'arginine and glutamate rich 1'	4	0.894692	0.993825	0.628838	0.718958	0.809078	0.00379962	0.101683	1.35938	1.11094	1.74806	1.74004	1.48961	0.00089991	0.0500184
TUT1	'terminal uridylyl transferase 1, U6 snRNA-specific'	4	0.816588	0.691922	0.6754	0.640854	0.706191	9.999e-05	0.0087257	1.4275	1.33133	1.43952	1.76008	1.48961	0.00109989	0.0536984
ANKRD49	'ankyrin repeat domain 49'	4	0.836114	0.813584	0.914218	0.85564	0.854889	0.0166983	0.307795	1.53969	1.35537	1.33534	1.73604	1.49161	0.00089991	0.0500184
CCT7	'chaperonin containing TCP1 subunit 7'	4	0.679906	0.801568	0.6003	0.744492	0.706566	0.00029997	0.0172021	1.62785	1.76409	1.41147	1.16303	1.49161	0.00129987	0.0574104
TBCE	'tubulin folding cofactor E'	4	0.849632	0.687416	0.959279	0.616822	0.778287	0.00109989	0.0417404	1.36338	1.73604	1.26321	1.60781	1.49261	0.00079992	0.0478469
MASTL	'microtubule associated serine/threonine kinase like'	4	0.606308	0.567256	0.798564	1.00884	0.745243	0.00059994	0.0271612	1.61182	1.69196	1.56774	1.09892	1.49261	0.00089991	0.0500184
NOL6	'nucleolar protein 6'	4	0.59279	0.745994	0.711448	0.678404	0.682159	9.999e-05	0.0087257	1.64388	1.30729	1.55572	1.46356	1.49261	0.00119988	0.0561519
IPO13	'importin 13'	4	0.603304	0.700934	0.61532	0.747496	0.666763	9.999e-05	0.0087257	1.57576	1.47157	1.5998	1.32331	1.49261	0.00129987	0.0574104
FERMT2	'fermitin family member 2'	3	1.00734	1.05841	0.957777		1.00784	0.838116	0.988671	1.79214	0.930627	1.75607		1.49294	0.00309969	0.0894454
SF3B1	'splicing factor 3b subunit 1'	3	0.78054	0.956275	0.845126		0.860647	0.0316968	0.488126	1.56374	1.2031	1.716		1.49428	0.00289971	0.0864362
SF1	'splicing factor 1'	4	0.891688	0.588284	0.669392	0.858644	0.752002	0.00119988	0.0443244	1.23516	1.63987	1.56374	1.53969	1.49461	0.00159984	0.0640787
SEC61A1	'Sec61 translocon alpha 1 subunit'	4	0.547729	0.89319	0.938251	1.02837	0.851885	0.0132987	0.262831	1.95642	1.74405	1.47157	0.810417	1.49562	0.0019998	0.0713921
NUP155	'nucleoporin 155'	4	0.978805	0.779038	0.764018	0.836114	0.839494	0.0108989	0.225003	1.3153	1.63987	1.46356	1.56774	1.49662	0.00079992	0.0478469
FRS2	'fibroblast growth factor receptor substrate 2'	4	1.04339	1.02837	0.960781	1.08995	1.03062	0.422958	0.946461	1.76008	1.4876	1.46356	1.27523	1.49662	0.0009999	0.0525064	PLCG
PPP1CA	'protein phosphatase 1 catalytic subunit alpha'	3	0.927736	0.905206	0.957777		0.93024	0.137986	0.944869	1.51966	1.45154	1.51966		1.49695	0.00289971	0.0864362
PSMC6	'proteasome 26S subunit, ATPase 6'	4	0.76552	0.876668	0.987817	0.936748	0.891688	0.0461954	0.635063	1.38342	1.68795	1.41147	1.50764	1.49762	0.00069993	0.0458099
INTS4	'integrator complex subunit 4'	4	0.975801	0.782042	0.678404	0.472629	0.727219	0.00029997	0.0172021	1.56374	1.3153	1.62785	1.4836	1.49762	0.00159984	0.0640787
GMPS	'guanine monophosphate synthase'	4	0.914218	0.604806	0.730974	0.567256	0.704313	0.00029997	0.0172021	1.11495	1.61182	1.51565	1.76409	1.50163	0.00089991	0.0500184
KIAA0100	'KIAA0100'	4	1.03137	0.971295	0.980307	0.941255	0.981058	0.60114	0.961803	1.30729	1.57976	1.61983	1.49962	1.50163	0.0009999	0.0525064
NEDD1	'neural precursor cell expressed, developmentally down-regulated 1'	4	0.851134	0.783544	0.980307	0.7505	0.841371	0.0117988	0.239746	1.39143	1.4836	1.5437	1.59178	1.50263	0.00169983	0.0664626
ERH	'enhancer of rudimentary homolog (Drosophila)'	4	0.678404	0.733978	0.755006	0.965287	0.783169	0.00179982	0.0597646	1.42349	1.80816	1.78813	0.994739	1.50363	0.00109989	0.0536984
DCTN5	'dynactin subunit 5'	4	0.723464	0.541721	0.454605	1.00584	0.681408	0.00019998	0.013281	1.39544	1.85224	1.89231	0.874529	1.50363	0.00089991	0.0500184
PFDN6	'prefoldin subunit 6'	4	0.694926	0.352469	0.664886	0.977303	0.672396	9.999e-05	0.0087257	1.68795	1.89632	1.43952	0.994739	1.50463	0.00069993	0.0458099
MCM3AP	'minichromosome maintenance complex component 3 associated protein'	4	0.852636	0.85564	0.842122	0.613818	0.791054	0.00239976	0.0742282	1.29527	1.40746	1.32331	1.99249	1.50463	0.00079992	0.0478469
UBA1	'ubiquitin like modifier activating enzyme 1'	4	0.896194	0.791054	0.7505	0.905206	0.835739	0.0079992	0.179277	1.11495	1.78813	1.49161	1.62384	1.50463	0.00079992	0.0478469
RPP30	'ribonuclease P/MRP subunit p30'	4	0.786548	0.762516	0.528203	0.649866	0.681783	9.999e-05	0.0087257	1.44753	1.29927	1.64388	1.62785	1.50463	0.00109989	0.0536984
EAF1	'ELL associated factor 1'	4	0.6754	0.785046	0.58528	0.9007	0.736606	0.00069993	0.0298902	1.74004	1.45555	1.716	1.10694	1.50463	0.00119988	0.0561519
CCAR1	'cell division cycle and apoptosis regulator 1'	4	0.899198	0.950267	0.977303	0.824098	0.912716	0.0781922	0.842256	1.58377	1.49161	1.4315	1.51164	1.50463	0.00189981	0.0698944
PPP1R15B	'protein phosphatase 1 regulatory subunit 15B'	4	0.828604	1.00133	0.91572	0.822596	0.892064	0.0442956	0.616452	1.66792	1.42349	1.47157	1.45955	1.50563	0.00079992	0.0478469
CDC5L	'cell division cycle 5 like'	4	0.791054	0.553737	0.981809	0.911214	0.809454	0.00379962	0.101683	2.0005	1.58377	1.05885	1.38342	1.50664	0.00089991	0.0500184
EIF2B5	'eukaryotic translation initiation factor 2B subunit epsilon'	4	0.947263	0.610814	0.537215	0.529705	0.656249	9.999e-05	0.0087257	1.33133	1.45555	1.60781	1.63586	1.50764	0.00109989	0.0536984
CDK11A	'cyclin dependent kinase 11A'	4	0.75801	0.794058	0.68291	0.843624	0.769651	0.00109989	0.0417404	1.70799	1.38342	1.85224	1.09091	1.50864	0.00069993	0.0458099
PPIL4	'peptidylprolyl isomerase like 4'	4	0.505673	0.990821	0.529705	0.562749	0.647237	9.999e-05	0.0087257	1.71199	0.738291	1.82419	1.76409	1.50964	0.0009999	0.0525064
CENPW	'centromere protein W'	3	0.851134	0.939753	0.733978		0.841622	0.020498	0.35984	1.39544	1.57976	1.55572		1.51031	0.00319968	0.0910221
ABT1	'activator of basal transcription 1'	4	0.869158	0.816588	0.776034	0.776034	0.809454	0.0039996	0.105627	1.31129	1.4275	1.50764	1.79614	1.51064	0.00039996	0.0364893
SF3B4	'splicing factor 3b subunit 4'	4	0.891688	0.666388	0.582276	0.920226	0.765145	0.00089991	0.0356491	1.26722	1.64788	1.78813	1.34335	1.51164	0.00069993	0.0458099
TM2D2	'TM2 domain containing 2'	4	1.00434	1.0494	0.974299	0.932242	0.99007	0.784622	0.985823	1.5998	1.41147	1.49962	1.53569	1.51164	0.00079992	0.0478469
ATP6V1H	'ATPase H+ transporting V1 subunit H'	4	0.953271	0.771528	0.876668	0.756508	0.839494	0.0106989	0.221889	1.14701	1.74405	1.33133	1.8282	1.51265	0.00109989	0.0536984
SS18L2	'SS18 like 2'	4	0.462115	0.606308	0.849632	0.510179	0.607059	9.999e-05	0.0087257	1.8843	1.60381	0.998746	1.56374	1.51265	0.00119988	0.0561519
SPC25	'SPC25, NDC80 kinetochore complex component'	4	0.828604	0.969793	0.858644	0.794058	0.862775	0.0168983	0.31053	1.32331	1.4315	1.63185	1.66792	1.51365	0.00049995	0.0396101
WDR70	'WD repeat domain 70'	4	0.909712	0.945761	0.457609	0.849632	0.790679	0.00169983	0.0572868	1.44353	1.04683	2.09266	1.47558	1.51465	0.00079992	0.0478469
EIF2S3	'eukaryotic translation initiation factor 2 subunit gamma'	4	0.782042	0.812082	0.702436	0.576268	0.718207	0.00019998	0.013281	1.41147	1.47959	1.72001	1.45154	1.51565	0.00109989	0.0536984
CENPT	'centromere protein T'	4	0.798564	0.884178	0.924732	0.938251	0.886431	0.0371963	0.546271	1.53168	1.47959	1.49962	1.55572	1.51665	0.00049995	0.0396101
IPO11	'importin 11'	4	0.798564	0.753504	0.711448	0.81809	0.770402	0.00079992	0.0329152	1.60381	1.58377	1.43952	1.43952	1.51665	0.00079992	0.0478469
POLR3H	'RNA polymerase III subunit H'	4	0.597296	1	0.475633	0.391521	0.616112	9.999e-05	0.0087257	1.81217	1.07889	1.51164	1.66792	1.51765	0.00079992	0.0478469
GPKOW	'G-patch domain and KOW motifs'	4	0.559745	1.00284	0.561247	0.63785	0.69042	0.00029997	0.0172021	1.78011	0.930627	1.53569	1.82419	1.51765	0.00059994	0.0436989
CDC45	'cell division cycle 45'	4	0.576268	0.700934	0.756508	0.739986	0.693424	0.00019998	0.013281	1.56774	1.73203	1.5998	1.17105	1.51765	0.00079992	0.0478469
PTPN23	'protein tyrosine phosphatase, non-receptor type 23'	3	0.694926	0.929238	0.921728		0.848631	0.0244976	0.406358	1.78813	1.22314	1.5437		1.51832	0.00229977	0.0770743
PCID2	'PCI domain containing 2'	3	0.544725	0.851134	0.822596		0.739485	0.00209979	0.066897	1.60781	1.32732	1.61983		1.51832	0.00239976	0.0788168
TSR1	'TSR1, ribosome maturation factor'	3	0.861648	0.613818	0.559745		0.678404	0.00039996	0.0202378	1.30328	1.56374	1.68795		1.51832	0.00289971	0.0864362
CPSF2	'cleavage and polyadenylation specific factor 2'	4	0.661882	0.588284	0.66038	0.774532	0.671269	9.999e-05	0.0087257	1.60381	1.63185	1.53569	1.30328	1.51866	0.00069993	0.0458099
ZC3H8	'zinc finger CCCH-type containing 8'	4	0.66789	0.977303	0.836114	0.562749	0.761014	0.00049995	0.0236416	1.90032	1.09091	1.33133	1.75207	1.51866	0.00069993	0.0458099
COPE	'coatomer protein complex subunit epsilon'	4	0.66038	0.565754	0.459111	0.477135	0.540595	9.999e-05	0.0087257	1.15101	1.60781	1.61583	1.70398	1.51966	0.00049995	0.0396101
RPAP1	'RNA polymerase II associated protein 1'	4	0.58528	0.804572	0.62283	0.821094	0.708444	0.00019998	0.013281	1.67192	1.49562	1.49962	1.41548	1.52066	0.00059994	0.0436989
RTCB	'RNA 2'',3''-cyclic phosphate and 5''-OH ligase'	4	0.738484	0.733978	0.658878	0.897696	0.757259	0.00019998	0.013281	1.53168	1.54771	1.49562	1.50764	1.52066	0.00079992	0.0478469
PAFAH1B1	'platelet activating factor acetylhydrolase 1b regulatory subunit 1'	4	0.299899	0.730974	1.00884	0.648364	0.67202	9.999e-05	0.0087257	1.82419	1.46356	1.09491	1.69997	1.52066	0.00089991	0.0500184
PLK1	'polo like kinase 1'	3	1.05841	1.07794	1.02236		1.0529	0.234977	0.944869	1.85625	1.37541	1.33534		1.52233	0.00269973	0.0827978
LSM3	'LSM3 homolog, U6 small nuclear RNA and mRNA degradation associated'	4	0.812082	0.598798	0.576268	0.456107	0.610814	9.999e-05	0.0087257	1.13899	1.70398	1.47157	1.77611	1.52266	0.00049995	0.0396101
PPP1R11	'protein phosphatase 1 regulatory inhibitor subunit 11'	4	0.85564	0.523697	0.91572	1.00734	0.8256	0.00519948	0.129193	1.60781	2.08465	1.39143	1.01077	1.52367	0.00049995	0.0396101
SF3A2	'splicing factor 3a subunit 2'	3	0.715954	0.78054	0.903704		0.800066	0.00759924	0.173106	2.0005	1.4275	1.143		1.52367	0.00259974	0.0808291
UBE2J2	'ubiquitin conjugating enzyme E2 J2'	4	0.996829	0.92323	0.950267	0.960781	0.957777	0.272173	0.944869	1.62384	1.56374	1.53168	1.38342	1.52567	0.00139986	0.0593593
TONSL	'tonsoku like, DNA repair protein'	4	0.63034	0.498163	0.597296	0.694926	0.605181	9.999e-05	0.0087257	1.53969	1.45955	1.62785	1.4836	1.52767	0.0009999	0.0525064
MCM4	'minichromosome maintenance complex component 4'	4	0.801568	0.797062	0.658878	0.549231	0.701685	0.00019998	0.013281	1.25119	1.61182	1.6559	1.59579	1.52867	0.00069993	0.0458099
HMGCR	'3-hydroxy-3-methylglutaryl-CoA reductase'	3	0.854138	1.01185	0.948765		0.938251	0.175282	0.944869	1.61583	1.35938	1.61983		1.53168	0.00289971	0.0864362
DDX10	'DEAD-box helicase 10'	3	0.72797	0.546227	0.70544		0.659879	0.00029997	0.0172021	1.58778	1.46356	1.54771		1.53302	0.00239976	0.0788168
NGDN	'neuroguidin'	4	0.589786	0.729472	0.75801	0.73548	0.703187	0.00039996	0.0202378	1.6599	1.64788	1.51966	1.30729	1.53368	0.00059994	0.0436989
TLCD1	'TLC domain containing 1'	4	0.984813	0.957777	1.01635	0.942757	0.975425	0.509949	0.953567	1.60781	1.65189	1.69597	1.17906	1.53368	0.00069993	0.0458099
POLR2E	'RNA polymerase II subunit E'	4	0.696428	0.66038	0.58528	0.867656	0.702436	0.00019998	0.013281	1.5437	1.54771	1.8282	1.21913	1.53468	0.00109989	0.0536984
RBM39	'RNA binding motif protein 39'	4	0.966789	0.902202	0.807576	0.703938	0.845126	0.0112989	0.231672	1.26321	1.46757	1.63586	1.77611	1.53569	0.0009999	0.0525064
NOP58	'NOP58 ribonucleoprotein'	3	0.752002	0.535713	0.770026		0.685914	0.00059994	0.0271612	1.61583	1.44753	1.5437		1.53569	0.00249975	0.07978
WDR26	'WD repeat domain 26'	3	0.90821	0.935246	0.905206		0.916221	0.10279	0.921486	1.59178	1.47959	1.53569		1.53569	0.0029997	0.0882518
SLMAP	'sarcolemma associated protein'	4	0.91572	0.869158	0.998331	0.917222	0.925108	0.10359	0.921795	1.6599	1.43952	1.61182	1.43952	1.53769	0.00049995	0.0396101
MFAP1	'microfibrillar associated protein 1'	4	0.744492	0.800066	0.903704	0.890186	0.834612	0.00919908	0.199967	1.78412	1.55572	1.3153	1.49562	1.53769	0.00039996	0.0364893
SAP30BP	'SAP30 binding protein'	3	0.936748	0.936748	0.776034		0.883177	0.0507949	0.671713	1.43551	1.51164	1.66792		1.53836	0.00259974	0.0808291
NAA38	'N(alpha)-acetyltransferase 38, NatC auxiliary subunit'	4	0.837616	0.768524	0.84062	0.845126	0.822972	0.00559944	0.135952	1.4315	1.63185	1.37541	1.716	1.53869	0.00089991	0.0500184
ACTR2	'ARP2 actin related protein 2 homolog'	4	0.767022	0.816588	0.72797	0.84062	0.78805	0.00149985	0.0524048	1.62384	1.53569	1.72402	1.27523	1.53969	0.00049995	0.0396101	PI3K/MTOR
C21orf59	'chromosome 21 open reading frame 59'	4	0.370493	0.696428	0.571762	0.471127	0.527452	9.999e-05	0.0087257	1.716	1.49962	1.62384	1.31931	1.53969	0.00059994	0.0436989
SMG5	'SMG5, nonsense mediated mRNA decay factor'	4	1.07193	0.8256	0.69793	0.547729	0.785797	0.00209979	0.066897	0.866515	1.66391	1.75607	1.87228	1.53969	0.00059994	0.0436989
HAUS8	'HAUS augmin like complex subunit 8'	4	1.02837	0.828604	0.761014	0.723464	0.835363	0.00749925	0.171477	1.15502	1.51565	1.81217	1.67994	1.5407	0.00029997	0.0309638
DYNC1I2	'dynein cytoplasmic 1 intermediate chain 2'	4	0.717456	0.72046	0.785046	0.432075	0.663759	9.999e-05	0.0087257	1.23115	1.64788	1.58778	1.69597	1.5407	0.00069993	0.0458099
PABPN1	'poly(A) binding protein nuclear 1'	4	0.762516	0.909712	0.873664	0.708444	0.813584	0.00309969	0.087763	1.7721	1.34335	1.38342	1.67192	1.5427	0.0009999	0.0525064
TRAPPC3	'trafficking protein particle complex 3'	4	0.998331	0.454605	0.59279	0.591288	0.659253	9.999e-05	0.0087257	0.866515	1.86426	1.73203	1.72802	1.54771	0.00029997	0.0309638
SAE1	'SUMO1 activating enzyme subunit 1'	4	0.81058	0.610814	0.996829	0.842122	0.815086	0.00419958	0.109153	1.75607	1.60781	1.24718	1.57976	1.54771	0.00079992	0.0478469
SUPT16H	'SPT16 homolog, facilitates chromatin remodeling subunit'	4	0.828604	0.669392	0.531207	0.68291	0.678028	9.999e-05	0.0087257	1.46757	1.63185	1.68395	1.40746	1.54771	0.00079992	0.0478469
PDCD11	'programmed cell death 11'	4	0.651368	0.583778	0.6754	0.739986	0.662633	9.999e-05	0.0087257	1.42349	1.69597	1.69196	1.38342	1.54871	0.00069993	0.0458099
ZNF207	'zinc finger protein 207'	4	0.687416	0.69042	0.76552	0.801568	0.736231	0.00019998	0.013281	1.83621	1.59178	1.41147	1.35938	1.54971	0.00039996	0.0364893
ARFRP1	'ADP ribosylation factor related protein 1'	4	0.738484	0.866154	0.729472	1.02386	0.839494	0.00979902	0.208738	1.74806	1.53569	1.79614	1.11896	1.54971	0.00049995	0.0396101
ATP13A1	'ATPase 13A1'	4	0.983311	0.941255	0.956275	0.953271	0.958528	0.291171	0.944869	1.52367	1.56774	1.51164	1.59579	1.54971	0.00049995	0.0396101
PDRG1	'p53 and DNA damage regulated 1'	3	0.460613	0.715954	0.926234		0.700934	0.00049995	0.0236416	1.98447	1.60381	1.06286		1.55038	0.00239976	0.0788168
DHX37	'DEAH-box helicase 37'	4	0.813584	0.589786	0.58528	0.643858	0.658127	9.999e-05	0.0087257	1.45955	1.68795	1.44753	1.60781	1.55071	0.00039996	0.0364893
DKC1	'dyskerin pseudouridine synthase 1'	4	0.531207	0.663384	0.540219	0.493657	0.557117	9.999e-05	0.0087257	1.58778	1.4315	1.60381	1.58778	1.55272	0.00039996	0.0364893
NCKAP1	'NCK associated protein 1'	4	0.990821	0.804572	0.84813	0.914218	0.889435	0.0377962	0.551941	1.49161	1.4836	1.76809	1.46757	1.55272	0.00049995	0.0396101	PLCG
CHERP	'calcium homeostasis endoplasmic reticulum protein'	4	0.612316	1.10798	0.73548	0.534211	0.747496	0.00089991	0.0356491	1.64788	1.00275	1.76008	1.80015	1.55272	0.00059994	0.0436989
CPSF3	'cleavage and polyadenylation specific factor 3'	4	1.05841	0.430573	0.283377	0.621328	0.598422	9.999e-05	0.0087257	0.938641	1.72802	1.83221	1.71199	1.55272	0.00059994	0.0436989
COPA	'coatomer protein complex subunit alpha'	4	0.92323	1.07493	0.804572	0.909712	0.928112	0.109589	0.933781	1.54771	1.60781	1.64788	1.41147	1.55372	0.0009999	0.0525064
ZBTB11	'zinc finger and BTB domain containing 11'	4	0.612316	0.81809	0.860146	0.813584	0.776034	0.00049995	0.0236416	1.67994	1.45555	1.43551	1.64388	1.55372	0.00069993	0.0458099
ASNA1	'arsA arsenite transporter, ATP-binding, homolog 1 (bacterial)'	4	0.426067	0.771528	0.729472	0.418557	0.586406	9.999e-05	0.0087257	1.47157	1.57976	1.34335	1.82018	1.55372	0.00079992	0.0478469
RACGAP1	'Rac GTPase activating protein 1'	4	0.59279	0.657376	1.0524	0.887182	0.797438	0.00289971	0.0842128	1.78813	1.78412	1.05885	1.58778	1.55472	0.00029997	0.0309638
NUDCD3	'NudC domain containing 3'	4	0.786548	0.960781	0.78805	0.7505	0.82147	0.00509949	0.12741	1.61983	1.40746	1.55171	1.64388	1.55572	0.00029997	0.0309638
WDR46	'WD repeat domain 46'	3	0.776034	0.543223	0.693424		0.670894	9.999e-05	0.0087257	1.45154	1.64788	1.57175		1.55706	0.00219978	0.0748339
TRAPPC4	'trafficking protein particle complex 4'	4	0.374999	0.730974	0.411047	1.07343	0.647613	9.999e-05	0.0087257	2.04858	1.57175	1.91635	0.694213	1.55772	0.00069993	0.0458099
DDX3X	'DEAD-box helicase 3, X-linked'	4	0.609312	0.827102	0.376501	0.511681	0.581149	9.999e-05	0.0087257	1.75607	1.03481	1.75207	1.69597	1.55973	0.00039996	0.0364893
EIF4A3	'eukaryotic translation initiation factor 4A3'	3	1.06292	0.591288	0.72046		0.791555	0.00789921	0.177698	1.35537	1.58778	1.73604		1.55973	0.00159984	0.0640787
LSM5	'LSM5 homolog, U6 small nuclear RNA and mRNA degradation associated'	3	0.664886	0.812082	0.899198		0.792055	0.00729927	0.168181	1.5437	1.52367	1.61182		1.55973	0.00229977	0.0770743
RUVBL2	'RuvB like AAA ATPase 2'	3	0.759512	0.633344	0.679906		0.690921	0.00019998	0.013281	1.62384	1.76409	1.29126		1.55973	0.00219978	0.0748339
DDB1	'damage specific DNA binding protein 1'	4	0.550733	0.947263	0.761014	0.654372	0.728345	0.00039996	0.0202378	1.6559	1.33934	1.62785	1.61983	1.56073	0.00039996	0.0364893
KIF23	'kinesin family member 23'	4	0.807576	0.791054	0.74299	0.744492	0.771528	0.00129987	0.0471503	1.4836	1.46757	1.64388	1.64788	1.56073	0.00049995	0.0396101
ANAPC2	'anaphase promoting complex subunit 2'	3	0.911214	0.89319	0.939753		0.914719	0.0918908	0.895333	1.57175	1.96043	1.15101		1.56106	0.00139986	0.0593593
PSMA5	'proteasome subunit alpha 5'	4	0.762516	0.633344	0.601802	0.794058	0.69793	0.00019998	0.013281	1.78011	1.59178	1.26321	1.61182	1.56173	0.00019998	0.0258031
PSMA6	'proteasome subunit alpha 6'	4	0.83311	0.8256	0.770026	0.715954	0.786173	0.00139986	0.0495825	1.54771	1.45955	1.64388	1.5998	1.56273	0.00039996	0.0364893
EXOSC5	'exosome component 5'	4	0.6003	0.663384	0.517689	0.616822	0.599549	9.999e-05	0.0087257	1.5998	1.67994	1.38342	1.58778	1.56273	0.00069993	0.0458099
USE1	'unconventional SNARE in the ER 1'	4	0.890186	0.794058	0.492155	0.783544	0.739986	0.00039996	0.0202378	1.34736	1.39544	1.9444	1.56774	1.56374	0.00029997	0.0309638
AP2S1	'adaptor related protein complex 2 sigma 1 subunit'	3	0.642356	0.681408	0.70544		0.676401	0.00039996	0.0202378	1.57976	1.56774	1.5437		1.56374	0.00179982	0.0674522
UTP6	'UTP6, small subunit processome component'	4	0.783544	0.822596	0.564252	0.634846	0.701309	9.999e-05	0.0087257	1.54771	1.33133	1.75607	1.62384	1.56474	0.00029997	0.0309638
ATP6V1F	'ATPase H+ transporting V1 subunit F'	4	0.501167	0.535713	0.974299	0.876668	0.721962	0.00039996	0.0202378	1.9444	1.98447	1.17906	1.15101	1.56474	0.00039996	0.0364893
HSP90B1	'heat shock protein 90 beta family member 1'	4	1.08244	0.975801	0.90821	0.957777	0.981058	0.60344	0.961803	1.55572	1.4275	1.82419	1.45154	1.56474	0.00069993	0.0458099	PI3K/MTOR
EXOSC4	'exosome component 4'	4	0.510179	0.478637	0.800066	0.57026	0.589786	9.999e-05	0.0087257	1.84423	1.61583	1.30729	1.49562	1.56574	0.00019998	0.0258031
CCT6A	'chaperonin containing TCP1 subunit 6A'	4	0.909712	0.7505	0.860146	0.767022	0.821845	0.00479952	0.121597	1.2592	1.80015	1.79214	1.41548	1.56674	0.00049995	0.0396101
SART3	'squamous cell carcinoma antigen recognized by T-cells 3'	4	0.83311	0.627336	0.634846	0.445593	0.635221	9.999e-05	0.0087257	1.2552	1.4315	1.76008	1.82419	1.56774	0.00049995	0.0396101
EXTL3	'exostosin like glycosyltransferase 3'	3	0.917222	1.01635	0.905206		0.946261	0.218578	0.944869	1.41948	1.62785	1.66391		1.57041	0.00179982	0.0674522	PLCG
WDR77	'WD repeat domain 77'	4	0.745994	0.478637	0.752002	0.699432	0.669016	0.00019998	0.013281	1.35938	1.94039	1.69196	1.29126	1.57075	0.00069993	0.0458099	PLCG
OGT	'O-linked N-acetylglucosamine (GlcNAc) transferase'	4	0.926234	0.881174	0.609312	0.664886	0.770402	0.00049995	0.0236416	1.33534	1.27924	1.7721	1.89632	1.57075	0.00029997	0.0309638
DYNLRB1	'dynein light chain roadblock-type 1'	4	0.480139	0.471127	0.806074	0.968291	0.681408	9.999e-05	0.0087257	1.83221	1.83221	1.56774	1.05885	1.57275	0.00059994	0.0436989
KPNB1	'karyopherin subunit beta 1'	4	0.634846	0.830106	0.960781	0.84813	0.818466	0.00519948	0.129193	1.65189	1.65189	1.26321	1.72402	1.57275	0.00059994	0.0436989
HAUS4	'HAUS augmin like complex subunit 4'	4	0.971295	0.776034	0.821094	0.669392	0.809454	0.00309969	0.087763	1.4836	1.5998	1.74004	1.47558	1.57475	0.00039996	0.0364893
PTK2	'protein tyrosine kinase 2'	4	0.992323	1.01786	0.92323	0.909712	0.960781	0.30337	0.944869	1.13098	1.62785	1.60381	1.94039	1.57576	0.00049995	0.0396101	PLCG
SNRPD2	'small nuclear ribonucleoprotein D2 polypeptide'	3	0.723464	0.7505	0.779038		0.751001	0.00209979	0.066897	1.4836	1.47959	1.76409		1.57576	0.00139986	0.0593593
PRPF19	'pre-mRNA processing factor 19'	4	0.703938	0.66789	0.655874	0.989319	0.754255	0.00059994	0.0271612	1.58377	1.98046	1.67593	1.06286	1.57576	0.00079992	0.0478469
SDHB	'succinate dehydrogenase complex iron sulfur subunit B'	4	0.801568	0.691922	0.736982	0.58528	0.703938	0.00019998	0.013281	1.38743	1.59178	1.5437	1.78813	1.57776	0.00049995	0.0396101
TUBG1	'tubulin gamma 1'	4	0.631842	0.64536	0.876668	1.06141	0.803821	0.00329967	0.0918417	1.80416	1.94039	1.35938	1.21112	1.57876	0.00029997	0.0309638
RIC8A	'RIC8 guanine nucleotide exchange factor A'	4	1.02236	0.986315	0.995327	1.03137	1.00884	0.80372	0.987086	1.6559	1.4275	1.75607	1.47959	1.57976	0.00029997	0.0309638	PLCG
VPS29	'VPS29, retromer complex component'	3	0.791054	0.936748	0.69042		0.806074	0.00859914	0.190128	1.74004	1.33133	1.67192		1.5811	0.00139986	0.0593593
SAMD4B	'sterile alpha motif domain containing 4B'	4	1.00284	0.93074	0.899198	0.944259	0.944259	0.174183	0.944869	1.13098	1.76409	1.84022	1.59178	1.58177	0.00059994	0.0436989
DDX39B	'DExD-box helicase 39B'	4	1.14403	0.932242	0.933744	0.732476	0.935622	0.130887	0.944869	0.706234	1.81618	1.84423	1.96444	1.58277	0.00059994	0.0436989
RNPC3	'RNA binding region (RNP1, RRM) containing 3'	3	0.962283	0.492155	0.806074		0.753504	0.00249975	0.0766647	1.5437	1.80416	1.40345		1.58377	0.00179982	0.0674522
INTS9	'integrator complex subunit 9'	4	0.382509	0.648364	0.879672	0.445593	0.589035	9.999e-05	0.0087257	1.76409	1.70799	1.17105	1.69997	1.58577	0.00019998	0.0258031
VPS13D	'vacuolar protein sorting 13 homolog D'	4	0.565754	0.771528	0.797062	0.806074	0.735104	0.00039996	0.0202378	1.7721	1.47558	1.49562	1.5998	1.58577	0.00049995	0.0396101
HAUS1	'HAUS augmin like complex subunit 1'	3	0.792556	0.777536	0.700934		0.757009	0.00279972	0.0823683	1.51164	1.4836	1.76409		1.58644	0.00119988	0.0561519
UPF2	'UPF2 regulator of nonsense transcripts homolog (yeast)'	4	0.983311	0.537215	0.649866	0.774532	0.736231	0.00019998	0.013281	1.20711	1.94039	1.716	1.4836	1.58678	0.00029997	0.0309638
PI4KA	'phosphatidylinositol 4-kinase alpha'	4	0.813584	0.676902	0.606308	0.806074	0.725717	0.00049995	0.0236416	1.2552	1.83221	1.81618	1.44753	1.58778	9.999e-05	0.0200691
GEMIN5	'gem nuclear organelle associated protein 5'	4	0.696428	0.384011	0.432075	0.785046	0.57439	9.999e-05	0.0087257	1.81618	1.57175	1.53569	1.43551	1.58978	0.00019998	0.0258031
RCL1	'RNA terminal phosphate cyclase like 1'	4	0.496661	0.604806	0.699432	0.586782	0.59692	9.999e-05	0.0087257	1.73203	1.67593	1.47558	1.47558	1.58978	0.00039996	0.0364893
TBCA	'tubulin folding cofactor A'	3	0.6754	0.663384	0.679906		0.672896	0.00029997	0.0172021	1.66391	1.63586	1.47558		1.59178	0.00119988	0.0561519
DCTN6	'dynactin subunit 6'	3	0.469625	0.768524	0.717456		0.651868	9.999e-05	0.0087257	1.80015	1.50764	1.46757		1.59178	0.00139986	0.0593593
VPS25	'vacuolar protein sorting 25 homolog'	3	0.140686	0.589786	1.06742		0.599298	9.999e-05	0.0087257	2.08865	1.61583	1.07087		1.59178	0.00229977	0.0770743
ATP6V1C1	'ATPase H+ transporting V1 subunit C1'	4	0.924732	0.86315	0.496661	0.73548	0.755006	0.00079992	0.0329152	1.2552	1.66792	1.89632	1.56374	1.59579	0.00029997	0.0309638
CDC23	'cell division cycle 23'	4	1.11248	0.791054	0.736982	0.91572	0.88906	0.040096	0.573925	1.44353	1.54771	1.53168	1.86025	1.59579	0.00049995	0.0396101
HNRNPK	'heterogeneous nuclear ribonucleoprotein K'	4	0.741488	0.806074	0.824098	0.776034	0.786924	0.00219978	0.0695916	1.61182	1.53168	1.64388	1.59579	1.59579	0.00069993	0.0458099
CLTC	'clathrin heavy chain'	4	0.679906	0.625834	0.828604	0.827102	0.740361	0.00039996	0.0202378	1.4876	1.716	1.58778	1.5998	1.5978	9.999e-05	0.0200691	PI3K/MTOR
INTS6	'integrator complex subunit 6'	3	0.526701	0.914218	0.643858		0.694926	0.00039996	0.0202378	1.67994	1.27924	1.84423		1.60113	0.00129987	0.0574104
CIRH1A	'empty'	4	0.612316	0.681408	0.718958	0.625834	0.659629	9.999e-05	0.0087257	1.74806	1.30729	1.57576	1.78011	1.6028	0.00059994	0.0436989
PRPF38B	'pre-mRNA processing factor 38B'	4	0.435079	0.619826	0.421561	0.891688	0.592039	9.999e-05	0.0087257	1.96844	1.63586	1.78813	1.02279	1.60381	0.00039996	0.0364893
WDR1	'WD repeat domain 1'	4	0.586782	0.68291	0.673898	0.702436	0.661506	9.999e-05	0.0087257	1.70799	1.39143	1.84423	1.47157	1.60381	0.00049995	0.0396101
POLR2L	'RNA polymerase II subunit L'	3	0.447095	0.417055	0.550733		0.471628	9.999e-05	0.0087257	1.6599	1.5998	1.55572		1.60514	0.00179982	0.0674522
NUP133	'nucleoporin 133'	4	0.63034	0.700934	0.718958	0.90821	0.73961	0.00029997	0.0172021	1.47959	1.77611	1.33133	1.84022	1.60681	0.00069993	0.0458099
DDX6	'DEAD-box helicase 6'	4	0.980307	0.822596	0.759512	0.709946	0.81809	0.0049995	0.125432	0.994739	1.85625	1.75207	1.8282	1.60781	0.00029997	0.0309638
TUBGCP4	'tubulin gamma complex associated protein 4'	4	0.649866	0.65287	0.390019	0.876668	0.642356	9.999e-05	0.0087257	1.72001	1.44753	1.85224	1.41548	1.60881	0.00059994	0.0436989
LSM2	'LSM2 homolog, U6 small nuclear RNA and mRNA degradation associated'	4	0.529705	0.768524	0.616822	0.960781	0.718958	0.00039996	0.0202378	1.62384	1.8282	1.83221	1.15502	1.60982	0.00029997	0.0309638
MOB4	'MOB family member 4, phocein'	4	0.86315	0.84062	1.01485	0.752002	0.867656	0.0225977	0.3851	1.52767	1.8883	1.04282	1.98046	1.60982	0.00029997	0.0309638
VMP1	'vacuole membrane protein 1'	4	0.785046	0.63785	0.691922	1.09746	0.80307	0.00309969	0.087763	1.52367	1.73604	1.69997	1.4836	1.61082	0.00069993	0.0458099
CFL1	'cofilin 1'	4	0.797062	0.828604	0.655874	0.69042	0.74299	0.00039996	0.0202378	1.64788	1.51966	1.56374	1.716	1.61182	9.999e-05	0.0200691	PI3K/MTOR
MCL1	'MCL1, BCL2 family apoptosis regulator'	3	0.91572	1.0509	0.890186		0.952269	0.267473	0.944869	1.53569	1.18307	2.12472		1.61449	0.00119988	0.0561519	APOP
NXF1	'nuclear RNA export factor 1'	4	1.04639	0.969793	0.807576	0.708444	0.883052	0.0337966	0.508752	1.69196	1.56774	1.66792	1.55171	1.61983	0.00019998	0.0258031
RAB7A	'RAB7A, member RAS oncogene family'	4	0.966789	0.845126	0.822596	0.989319	0.905957	0.0610939	0.752284	1.17506	2.01653	1.78412	1.50764	1.62084	0.00019998	0.0258031
PRPF38A	'pre-mRNA processing factor 38A'	4	0.831608	0.691922	0.764018	0.888684	0.794058	0.00189981	0.0623967	1.92437	1.78813	1.45555	1.32732	1.62384	0.00039996	0.0364893
PPP1R2	'protein phosphatase 1 regulatory inhibitor subunit 2'	4	0.782042	0.753504	0.789552	0.83311	0.789552	0.00269973	0.0808755	1.716	1.43952	1.8883	1.45154	1.62384	0.00029997	0.0309638
TRAPPC11	'trafficking protein particle complex 11'	4	0.706942	0.59279	0.779038	0.861648	0.735104	0.00019998	0.013281	1.57175	1.91635	1.66391	1.34736	1.62484	0.00019998	0.0258031
EXT1	'exostosin glycosyltransferase 1'	4	0.978805	1.00884	1.08094	1.01035	1.01973	0.594541	0.961359	1.53969	1.68395	1.66792	1.61182	1.62584	0.00039996	0.0364893
TP53	'tumor protein p53'	4	0.957777	1.04039	0.842122	1.05841	0.974674	0.483752	0.950049	1.81618	1.2592	1.95642	1.47558	1.62685	9.999e-05	0.0200691	MAPK
THOC2	'THO complex 2'	4	0.954773	0.730974	0.899198	0.890186	0.868783	0.0226977	0.386075	1.15903	1.8843	1.86025	1.61182	1.62885	0.00049995	0.0396101
ATP6V1E1	'ATPase H+ transporting V1 subunit E1'	3	0.9007	0.640854	0.779038		0.773531	0.00439956	0.113696	1.14701	2.03256	1.70799		1.62918	0.00109989	0.0536984
ATP6V0D1	'ATPase H+ transporting V0 subunit d1'	4	0.924732	0.649866	0.894692	0.794058	0.815837	0.00459954	0.118525	1.46757	1.72001	1.65189	1.68795	1.63185	9.999e-05	0.0200691
TPX2	'TPX2, microtubule nucleation factor'	3	1.01185	0.983311	0.806074		0.933744	0.146285	0.944869	1.81618	1.47558	1.60781		1.63319	0.00069993	0.0458099
CCT5	'chaperonin containing TCP1 subunit 5'	4	0.85564	0.85564	0.800066	0.846628	0.839494	0.0105989	0.22083	1.55572	1.62785	1.55572	1.79614	1.63386	0.00019998	0.0258031
ZDHHC5	'zinc finger DHHC-type containing 5'	3	0.978805	1.01936	0.974299		0.990821	0.816218	0.987303	1.49161	1.66792	1.74405		1.63453	0.00109989	0.0536984
SYMPK	'symplekin'	4	0.798564	0.66789	0.673898	0.510179	0.662633	9.999e-05	0.0087257	1.27523	1.40746	1.93238	1.92437	1.63486	0.00029997	0.0309638
TOP2A	'topoisomerase (DNA) II alpha'	3	0.846628	0.812082	0.875166		0.844626	0.0235976	0.394692	1.53569	1.67994	1.69196		1.63586	0.00059994	0.0436989
RPRD1B	'regulation of nuclear pre-mRNA domain containing 1B'	4	0.64536	0.64536	0.876668	0.821094	0.74712	0.00059994	0.0271612	1.74405	1.74806	1.2592	1.80015	1.63787	9.999e-05	0.0200691
RNGTT	'RNA guanylyltransferase and 5''-phosphatase'	4	0.368991	0.426067	0.498163	0.670894	0.491029	9.999e-05	0.0087257	1.79214	1.74405	1.54771	1.47558	1.63987	9.999e-05	0.0200691
MED14	'mediator complex subunit 14'	4	0.816588	0.761014	0.809078	0.909712	0.824098	0.0059994	0.143351	1.39544	1.84823	1.75207	1.56774	1.64087	0.00029997	0.0309638
ECD	'ecdysoneless cell cycle regulator'	4	0.316421	0.447095	0.869158	0.687416	0.580023	9.999e-05	0.0087257	1.87228	1.91635	1.21913	1.56374	1.64287	9.999e-05	0.0200691
ATP6V1G1	'ATPase H+ transporting V1 subunit G1'	3	1.01185	0.601802	0.777536		0.797062	0.00759924	0.173106	0.958676	2.02855	1.9444		1.64388	0.00149985	0.0611587
SCAP	'SREBF chaperone'	4	0.733978	0.736982	0.834612	0.679906	0.746369	0.00059994	0.0271612	1.62384	1.90433	1.34335	1.70799	1.64488	0.00029997	0.0309638
DPAGT1	'dolichyl-phosphate N-acetylglucosaminephosphotransferase 1'	4	0.517689	0.57026	0.75801	0.676902	0.630715	9.999e-05	0.0087257	1.67593	1.68795	1.6559	1.56774	1.64688	0.00019998	0.0258031
SUGT1	'SGT1 homolog, MIS12 kinetochore complex assembly cochaperone'	4	0.881174	0.920226	0.724966	0.468123	0.748622	0.00089991	0.0356491	1.29927	1.24317	1.93238	2.1127	1.64688	0.00019998	0.0258031
UBL5	'ubiquitin like 5'	4	0.699432	0.944259	0.867656	0.755006	0.816588	0.00469953	0.119904	1.86025	1.30328	1.75207	1.67593	1.64788	0.00019998	0.0258031
NUP43	'nucleoporin 43'	4	0.636348	1.00884	0.559745	0.591288	0.699056	0.00029997	0.0172021	1.91235	1.143	1.65189	1.8843	1.64788	9.999e-05	0.0200691
FGFR1	'fibroblast growth factor receptor 1'	3	0.975801	0.980307	1.0524		1.00284	0.939306	0.995362	1.43551	1.77611	1.74405		1.65189	0.00089991	0.0500184
NEDD9	'neural precursor cell expressed, developmentally down-regulated 9'	4	0.864652	0.948765	0.926234	0.91572	0.913843	0.0721928	0.819152	1.90032	1.61182	1.54771	1.55171	1.65289	0.00019998	0.0258031
YPEL5	'yippee like 5'	4	1.08545	1.00133	0.834612	0.85564	0.944259	0.168883	0.944869	1.63586	1.6559	1.68395	1.64388	1.6549	0.00019998	0.0258031
BANF1	'barrier to autointegration factor 1'	4	0.400533	0.580774	0.739986	0.770026	0.62283	9.999e-05	0.0087257	1.82018	1.81618	1.70799	1.27924	1.6559	0.00029997	0.0309638
RPS11	'ribosomal protein S11'	4	0.6754	0.573264	0.72046	0.331441	0.575141	9.999e-05	0.0087257	1.58778	1.57576	1.8282	1.63586	1.6569	9.999e-05	0.0200691
ANAPC11	'anaphase promoting complex subunit 11'	3	0.628838	0.68291	0.621328		0.644358	0.00019998	0.013281	1.61182	1.61983	1.74405		1.65857	0.00109989	0.0536984
HSPA5	'heat shock protein family A (Hsp70) member 5'	3	0.755006	0.882676	0.792556		0.810079	0.00839916	0.187081	1.57175	1.51164	1.90433		1.66258	0.00119988	0.0561519
FBXW11	'F-box and WD repeat domain containing 11'	4	1.00434	0.86315	0.753504	0.861648	0.87066	0.0245975	0.407269	1.41948	1.59178	1.91235	1.72802	1.66291	0.00019998	0.0258031
SDE2	'SDE2 telomere maintenance homolog'	3	1.02236	0.58528	0.777536		0.795059	0.00609939	0.145355	1.4275	1.90433	1.6599		1.66391	0.00109989	0.0536984
VPS28	'VPS28, ESCRT-I subunit'	4	0.517689	0.679906	0.714452	0.663384	0.643858	9.999e-05	0.0087257	1.75607	1.76409	1.50363	1.63987	1.66591	0.00019998	0.0258031
NUP85	'nucleoporin 85'	3	0.553737	0.747496	0.819592		0.706942	0.00039996	0.0202378	1.70799	1.72402	1.57175		1.66792	0.00109989	0.0536984
NSF	'N-ethylmaleimide sensitive factor, vesicle fusing ATPase'	4	0.809078	0.866154	0.7505	0.62283	0.762141	0.00079992	0.0329152	1.64788	1.35938	1.5998	2.06461	1.66792	9.999e-05	0.0200691
WDR7	'WD repeat domain 7'	4	0.514685	0.510179	0.696428	0.72797	0.612316	9.999e-05	0.0087257	1.69997	1.7721	1.49962	1.70398	1.66892	0.00039996	0.0364893
LSM6	'LSM6 homolog, U6 small nuclear RNA and mRNA degradation associated'	2	0.663384	0.517689			0.590537	0.00059994	0.0271612	1.51565	1.82419			1.66992	0.00369963	0.0991545
VARS	'valyl-tRNA synthetase'	4	0.559745	0.543223	0.794058	0.759512	0.664135	9.999e-05	0.0087257	1.59178	2.08865	1.38342	1.62384	1.67192	0.00029997	0.0309638
WDR25	'WD repeat domain 25'	3	0.568758	0.59279	0.604806		0.588784	9.999e-05	0.0087257	1.6559	1.80015	1.55973		1.67192	0.0009999	0.0525064
CENPM	'centromere protein M'	3	0.767022	0.540219	0.65287		0.65337	0.00039996	0.0202378	1.61182	1.74004	1.66792		1.67326	0.00079992	0.0478469
LARS	'leucyl-tRNA synthetase'	4	0.655874	0.661882	0.729472	0.562749	0.652494	9.999e-05	0.0087257	1.72402	1.79614	1.47558	1.69997	1.67393	9.999e-05	0.0200691
DCTN3	'dynactin subunit 3'	3	0.681408	0.736982	0.567256		0.661882	0.00029997	0.0172021	1.64388	1.79214	1.59178		1.67593	0.00089991	0.0500184
BUB3	'BUB3, mitotic checkpoint protein'	4	0.646862	0.57777	0.556741	0.568758	0.587533	9.999e-05	0.0087257	1.6599	1.78412	1.69997	1.56774	1.67794	9.999e-05	0.0200691
CDC123	'cell division cycle 123'	4	0.636348	0.547729	0.672396	0.59279	0.612316	9.999e-05	0.0087257	1.78412	1.57175	1.69997	1.6559	1.67794	9.999e-05	0.0200691
TMEM258	'transmembrane protein 258'	3	0.846628	0.86315	0.603304		0.771027	0.00339966	0.093615	1.57175	1.57976	1.8843		1.6786	0.00079992	0.0478469
UBA2	'ubiquitin like modifier activating enzyme 2'	4	0.756508	0.792556	0.8256	0.809078	0.795936	0.00209979	0.066897	1.64788	1.76809	1.60781	1.69196	1.67894	0.00019998	0.0258031
ATP6V1B2	'ATPase H+ transporting V1 subunit B2'	3	0.753504	0.739986	0.745994		0.746495	0.00349965	0.0950642	1.59579	1.70398	1.74405		1.68127	0.00089991	0.0500184
ARMC7	'armadillo repeat containing 7'	3	0.912716	0.657376	0.762516		0.777536	0.0049995	0.125432	1.39945	1.92837	1.72001		1.68261	0.00089991	0.0500184
TUBB	'tubulin beta class I'	4	0.739986	0.768524	0.730974	0.60781	0.711823	0.00019998	0.013281	1.61983	1.45955	1.75607	1.90433	1.68495	0.00019998	0.0258031
GPN3	'GPN-loop GTPase 3'	4	0.430573	0.544725	0.469625	0.284879	0.432451	9.999e-05	0.0087257	1.67593	1.83221	1.53168	1.70398	1.68595	0.00019998	0.0258031
ATP6V1D	'ATPase H+ transporting V1 subunit D'	4	0.643858	0.573264	0.78054	0.804572	0.700558	0.00029997	0.0172021	1.69997	1.87228	1.57976	1.59579	1.68695	9.999e-05	0.0200691
UBE2H	'ubiquitin conjugating enzyme E2 H'	4	0.980307	0.9007	0.872162	0.857142	0.902578	0.059694	0.7406	1.65189	1.76809	1.74405	1.59579	1.68996	9.999e-05	0.0200691
ATP6AP2	'ATPase H+ transporting accessory protein 2'	4	0.523697	0.414051	0.64536	0.909712	0.623205	9.999e-05	0.0087257	1.86025	1.96043	1.80015	1.13899	1.68996	0.00029997	0.0309638
THOC1	'THO complex 1'	4	0.777536	0.768524	0.718958	0.797062	0.76552	0.00049995	0.0236416	1.35938	2.10068	1.78412	1.52367	1.69196	0.00019998	0.0258031
RHOA	'ras homolog family member A'	4	0.867656	0.896194	0.917222	0.984813	0.916471	0.0810919	0.856634	1.98848	1.69196	1.43952	1.65189	1.69296	0.00029997	0.0309638	PLCG
SAP18	'Sin3A associated protein 18'	3	0.845126	0.779038	0.8256		0.816588	0.0132987	0.262831	1.56374	1.89231	1.62384		1.6933	0.00049995	0.0396101
HMGCS1	'3-hydroxy-3-methylglutaryl-CoA synthase 1'	4	0.776034	0.857142	0.911214	0.774532	0.829731	0.00609939	0.145355	1.53969	1.69196	1.71199	1.83621	1.69497	0.00019998	0.0258031
CDK1	'cyclin dependent kinase 1'	3	0.762516	0.806074	0.718958		0.762516	0.00269973	0.0808755	1.6559	1.74806	1.68395		1.69597	0.00059994	0.0436989	PI3K/MTOR
EIF1	'eukaryotic translation initiation factor 1'	2	0.851134	0.779038			0.815086	0.0265973	0.430515	1.69997	1.69997			1.69997	0.00359964	0.0980753
PDCL	'phosducin like'	4	0.887182	1.0479	0.905206	0.881174	0.930365	0.114689	0.939496	1.97646	1.50363	1.66792	1.66391	1.70298	0.00029997	0.0309638
NUDT21	'nudix hydrolase 21'	4	0.890186	0.511681	0.57777	0.66038	0.660004	9.999e-05	0.0087257	1.27122	1.87628	1.76409	1.90032	1.70298	9.999e-05	0.0200691
DDOST	'dolichyl-diphosphooligosaccharide--protein glycosyltransferase non-catalytic subunit'	3	0.513183	0.691922	0.809078		0.671394	0.00039996	0.0202378	1.78011	1.95242	1.37941		1.70398	0.00089991	0.0500184
GPN1	'GPN-loop GTPase 1'	4	0.90821	0.806074	0.296895	0.64536	0.664135	9.999e-05	0.0087257	1.24718	1.74806	1.9444	1.8843	1.70598	0.00019998	0.0258031
ACTR10	'actin-related protein 10 homolog'	4	0.815086	0.564252	0.694926	0.718958	0.698305	0.00019998	0.013281	1.54771	1.89231	1.80015	1.59178	1.70799	9.999e-05	0.0200691
SNW1	'SNW domain containing 1'	4	0.827102	0.866154	0.89319	0.903704	0.872538	0.0264974	0.429281	1.98447	1.84823	1.43952	1.56374	1.70899	0.00019998	0.0258031
RPN1	'ribophorin I'	3	0.702436	0.699432	0.598798		0.666888	0.00039996	0.0202378	1.58778	1.63586	1.90834		1.71066	0.00069993	0.0458099
DNAJC17	'DnaJ heat shock protein family (Hsp40) member C17'	4	0.442589	0.761014	0.736982	0.504171	0.611189	9.999e-05	0.0087257	1.97245	1.52767	1.46757	1.8843	1.713	0.00019998	0.0258031
CENPN	'centromere protein N'	4	0.610814	0.63034	0.755006	0.764018	0.690044	0.00019998	0.013281	1.86025	1.96844	1.69196	1.34736	1.717	9.999e-05	0.0200691
TBCB	'tubulin folding cofactor B'	4	0.341955	0.457609	0.66789	0.68291	0.537591	9.999e-05	0.0087257	2.01653	1.79614	1.55973	1.51565	1.72201	0.00019998	0.0258031
ALG1	'ALG1, chitobiosyldiphosphodolichol beta-mannosyltransferase'	4	0.625834	0.489151	0.685914	0.779038	0.644984	9.999e-05	0.0087257	1.75607	1.94841	1.58377	1.60381	1.72301	0.00029997	0.0309638
MARCH5	'empty'	4	1.03738	0.984813	0.929238	0.990821	0.985564	0.688731	0.97385	1.47558	1.77611	2.13674	1.51164	1.72502	9.999e-05	0.0200691
RUVBL1	'RuvB like AAA ATPase 1'	3	0.800066	0.696428	0.714452		0.736982	0.00169983	0.0572868	1.96844	1.716	1.50764		1.73069	0.00049995	0.0396101
RBM17	'RNA binding motif protein 17'	3	0.582276	0.700934	0.70544		0.662883	0.00039996	0.0202378	1.7721	1.79214	1.63185		1.73203	0.00079992	0.0478469
YAP1	'Yes associated protein 1'	4	1.10948	1.07043	1.04639	0.987817	1.05353	0.205179	0.944869	1.43551	1.78011	2.06862	1.67593	1.74004	0.00019998	0.0258031
HGS	'hepatocyte growth factor-regulated tyrosine kinase substrate'	4	0.631842	0.708444	0.777536	0.85564	0.743365	0.00079992	0.0329152	1.84423	1.8843	1.84022	1.40345	1.74305	9.999e-05	0.0200691	PI3K/MTOR
CPSF1	'cleavage and polyadenylation specific factor 1'	4	0.459111	0.513183	0.649866	0.493657	0.528954	9.999e-05	0.0087257	1.93639	1.53569	1.81618	1.69196	1.74505	9.999e-05	0.0200691
ARL2	'ADP ribosylation factor like GTPase 2'	4	0.565754	0.522195	0.430573	0.755006	0.568382	9.999e-05	0.0087257	1.64388	1.79214	1.9444	1.60781	1.74706	9.999e-05	0.0200691
TPR	'translocated promoter region, nuclear basket protein'	4	0.894692	0.783544	0.903704	0.804572	0.846628	0.0106989	0.221889	1.76409	1.73604	1.7721	1.72402	1.74906	9.999e-05	0.0200691
CCT2	'chaperonin containing TCP1 subunit 2'	4	0.628838	0.806074	0.654372	0.724966	0.703562	9.999e-05	0.0087257	1.65189	1.89231	1.68795	1.76809	1.75006	9.999e-05	0.0200691
RABGGTA	'Rab geranylgeranyltransferase alpha subunit'	4	0.828604	0.640854	0.505673	0.561247	0.634095	9.999e-05	0.0087257	1.2592	1.98848	1.8282	1.93238	1.75207	9.999e-05	0.0200691
THOC3	'THO complex 3'	4	0.89319	0.331441	0.568758	0.441087	0.558619	9.999e-05	0.0087257	1.3153	1.79214	1.9444	1.96043	1.75307	0.00019998	0.0258031
YKT6	'YKT6 v-SNARE homolog (S. cerevisiae)'	4	0.709946	0.777536	0.709946	0.487649	0.671269	9.999e-05	0.0087257	1.57976	1.74405	1.74004	1.96844	1.75808	9.999e-05	0.0200691
LIMS1	'LIM zinc finger domain containing 1'	4	0.942757	0.827102	0.891688	0.941255	0.9007	0.0541946	0.696776	1.75607	2.02054	1.86827	1.39143	1.75908	0.00029997	0.0309638
SSU72	'SSU72 homolog, RNA polymerase II CTD phosphatase'	4	0.552235	0.486147	0.537215	0.507175	0.520693	9.999e-05	0.0087257	1.72402	1.9444	1.54771	1.82419	1.76008	0.00019998	0.0258031
PDPK1	'3-phosphoinositide dependent protein kinase 1'	4	0.789552	0.822596	0.846628	0.842122	0.825225	0.00489951	0.123266	1.66391	1.67192	1.82018	1.89231	1.76208	9.999e-05	0.0200691	PI3K/MTOR
RAC1	'ras-related C3 botulinum toxin substrate 1 (rho family, small GTP binding protein Rac1)'	3	0.852636	0.965287	0.828604		0.882176	0.0527947	0.687587	2.08064	1.22314	2.00451		1.76943	0.00049995	0.0396101
ITGB1	'integrin subunit beta 1'	4	0.966789	0.962283	1.03288	0.935246	0.974299	0.483052	0.950049	1.76409	1.8843	1.78011	1.65189	1.7701	9.999e-05	0.0200691
THOC5	'THO complex 5'	4	0.736982	0.73548	0.651368	0.891688	0.75388	0.00039996	0.0202378	1.6559	1.66792	1.98046	1.78011	1.7711	9.999e-05	0.0200691
PCBP1	'poly(rC) binding protein 1'	4	0.673898	0.568758	0.648364	0.553737	0.611189	9.999e-05	0.0087257	1.72802	1.86025	1.64388	1.91235	1.78612	9.999e-05	0.0200691
DAD1	'defender against cell death 1'	4	0.456107	0.329939	0.72046	0.639352	0.536464	9.999e-05	0.0087257	1.96844	2.10468	1.58778	1.4876	1.78713	9.999e-05	0.0200691	APOP
ATP6V1A	'ATPase H+ transporting V1 subunit A'	3	0.762516	0.526701	0.687416		0.658878	0.00029997	0.0172021	1.57576	1.84423	1.94841		1.78946	0.00029997	0.0309638
PRMT5	'protein arginine methyltransferase 5'	3	0.574766	0.480139	0.672396		0.575767	9.999e-05	0.0087257	1.72001	1.86426	1.79214		1.79214	0.00109989	0.0536984
WWTR1	'WW domain containing transcription regulator 1'	4	0.836114	0.939753	0.936748	0.896194	0.902202	0.0564944	0.715648	1.97245	1.81618	1.69196	1.69196	1.79314	9.999e-05	0.0200691
TXNL4A	'thioredoxin like 4A'	4	0.69042	0.700934	0.627336	0.739986	0.689669	0.00019998	0.013281	1.81618	1.83621	2.03656	1.49161	1.79514	0.00019998	0.0258031
SYS1	'SYS1, golgi trafficking protein'	4	0.779038	0.74299	0.694926	0.429071	0.661506	9.999e-05	0.0087257	1.6559	1.8883	1.71199	1.95642	1.80315	9.999e-05	0.0200691
PPP1R8	'protein phosphatase 1 regulatory subunit 8'	4	0.718958	0.785046	0.688918	0.685914	0.719709	0.00019998	0.013281	1.64788	1.66792	1.97646	1.94039	1.80816	9.999e-05	0.0200691
DHX15	'DEAH-box helicase 15'	4	0.505673	0.771528	0.601802	0.601802	0.620201	9.999e-05	0.0087257	1.83621	1.78813	1.89231	1.74806	1.81618	9.999e-05	0.0200691
PREB	'prolactin regulatory element binding'	4	0.57777	0.384011	0.84813	0.540219	0.587533	9.999e-05	0.0087257	1.86025	2.04458	1.51966	1.84823	1.81818	0.00019998	0.0258031
SACM1L	'SAC1 suppressor of actin mutations 1 like (yeast)'	4	0.738484	0.574766	0.520693	0.525199	0.589786	9.999e-05	0.0087257	1.45955	1.95242	1.92437	1.98447	1.8302	9.999e-05	0.0200691
SLC35B1	'solute carrier family 35 member B1'	4	0.582276	0.61532	0.685914	0.526701	0.602553	9.999e-05	0.0087257	1.92837	1.716	1.69597	1.98046	1.8302	0.00019998	0.0258031
DDX46	'DEAD-box helicase 46'	4	0.636348	0.304405	0.418557	0.535713	0.473756	9.999e-05	0.0087257	1.75607	1.81217	1.90433	1.86426	1.83421	9.999e-05	0.0200691
CPSF3L	'empty'	4	0.513183	0.672396	0.501167	0.448597	0.533836	9.999e-05	0.0087257	1.95242	1.70398	1.89231	1.78813	1.83421	0.00019998	0.0258031
KIAA1432	'empty'	4	0.251835	0.806074	0.606308	0.335947	0.500041	9.999e-05	0.0087257	2.06461	1.53168	1.8282	1.93238	1.83922	9.999e-05	0.0200691
DHDDS	'dehydrodolichyl diphosphate synthase subunit'	4	0.550733	0.519191	0.537215	0.688918	0.574015	9.999e-05	0.0087257	1.86025	1.84022	1.79614	1.8883	1.84623	0.00019998	0.0258031
LSM7	'LSM7 homolog, U6 small nuclear RNA and mRNA degradation associated'	4	0.355473	0.723464	0.537215	0.834612	0.612691	9.999e-05	0.0087257	1.98447	1.99649	1.79214	1.61583	1.84723	9.999e-05	0.0200691
UBE2I	'ubiquitin conjugating enzyme E2 I'	3	0.520693	0.60781	0.335947		0.48815	9.999e-05	0.0087257	1.93238	1.62384	1.99249		1.84957	0.00019998	0.0258031
TNS3	'tensin 3'	4	0.965287	0.771528	0.881174	1.02386	0.910463	0.0674933	0.794925	1.77611	1.90032	1.87228	1.87228	1.85525	0.00019998	0.0258031
TRAPPC1	'trafficking protein particle complex 1'	4	0.64536	0.609312	0.344959	0.272863	0.468123	9.999e-05	0.0087257	1.69997	1.80015	2.01252	1.93238	1.86126	9.999e-05	0.0200691
WDR33	'WD repeat domain 33'	4	0.346461	0.378003	0.558243	0.627336	0.477511	9.999e-05	0.0087257	1.78813	1.69597	2.1167	1.86426	1.86627	9.999e-05	0.0200691
BCL2L1	'BCL2 like 1'	4	1.04339	1.00884	0.968291	1.00434	1.00622	0.864714	0.990489	2.04458	2.00451	1.73203	1.70799	1.87228	9.999e-05	0.0200691	APOP
THOC7	'THO complex 7'	3	0.505673	0.771528	0.791054		0.689419	0.00079992	0.0329152	2.05259	1.79614	1.82419		1.89097	0.00019998	0.0258031
RANGAP1	'Ran GTPase activating protein 1'	3	0.414051	0.739986	0.655874		0.603304	9.999e-05	0.0087257	2.19284	1.47959	2.03256		1.90166	9.999e-05	0.0200691
ZNF407	'zinc finger protein 407'	4	0.816588	0.460613	0.403537	0.290887	0.492906	9.999e-05	0.0087257	1.58778	1.93238	1.91635	2.25294	1.92236	9.999e-05	0.0200691
PKN2	'protein kinase N2'	3	0.84813	0.851134	0.968291		0.889185	0.0549945	0.702064	1.95242	1.76409	2.06862		1.92837	9.999e-05	0.0200691	PLCG
RABGGTB	'Rab geranylgeranyltransferase beta subunit'	4	0.415553	0.447095	0.368991	0.481641	0.42832	9.999e-05	0.0087257	2.04057	1.93238	1.6599	2.12872	1.94039	9.999e-05	0.0200691
ALG2	'ALG2, alpha-1,3/1,6-mannosyltransferase'	4	0.636348	0.646862	0.597296	0.574766	0.613818	9.999e-05	0.0087257	2.04458	1.98848	1.8282	1.9444	1.95141	9.999e-05	0.0200691
SRP19	'signal recognition particle 19'	3	0.564252	0.510179	0.547729		0.54072	9.999e-05	0.0087257	1.87628	1.90433	2.08465		1.95509	9.999e-05	0.0200691
ATP2A2	'ATPase sarcoplasmic/endoplasmic reticulum Ca2+ transporting 2'	4	0.669392	0.532709	0.819592	0.511681	0.633344	9.999e-05	0.0087257	1.86426	2.14876	1.76809	2.07263	1.96344	0.00019998	0.0258031
GMPPB	'GDP-mannose pyrophosphorylase B'	3	0.405039	0.365987	0.448597		0.406541	9.999e-05	0.0087257	2.14475	2.27698	1.90433		2.10869	0.00019998	0.0258031
TLN1	'talin 1'	3	0.715954	0.815086	0.903704		0.811581	0.010199	0.214976	2.19284	2.09266	2.1167		2.13407	9.999e-05	0.0200691
ILK	'integrin linked kinase'	3	0.812082	0.774532	0.897696		0.828104	0.0163984	0.304127	2.18482	2.285	1.97646		2.14876	9.999e-05	0.0200691	PI3K/MTOR
SPRED2	'sprouty related EVH1 domain containing 2'	4	1.02837	1.04039	0.929238	1.00133	0.999833	0.9984	0.999498	0.533933	0.874529	0.882543	0.594038	0.721261	0.00379962	0.101383
TCP1	't-complex 1'	3	0.785046	0.70544	0.779038		0.756508	0.00149985	0.0524048	1.39945	1.55973	1.49962		1.48627	0.00379962	0.101383
ATP6V0C	'ATPase H+ transporting V0 subunit c'	2	0.604806	0.603304			0.604055	0.00039996	0.0202378	1.78813	1.71199			1.75006	0.00379962	0.101383
SENP8	'SUMO/sentrin peptidase family member, NEDD8 specific'	3	0.956275	0.836114	0.957777		0.916722	0.0984902	0.917256	0.582017	1.00676	0.409715		0.666164	0.00389961	0.102387
CCDC153	'coiled-coil domain containing 153'	3	1.11849	1.12149	1.0539		1.09796	0.0910909	0.892819	0.682192	0.650136	0.678185		0.670171	0.00389961	0.102387
C11orf45	'chromosome 11 open reading frame 45'	4	1.11849	1.01035	1.02987	0.987817	1.03663	0.339866	0.944869	0.694213	0.866515	0.594038	0.690206	0.711243	0.00389961	0.102387
ASB1	'ankyrin repeat and SOCS box containing 1'	4	1.09596	1.01185	1.06292	1.09446	1.0663	0.140786	0.944869	0.634108	0.722263	0.742298	0.76634	0.716252	0.00389961	0.102387
RNF214	'ring finger protein 214'	4	1.06292	1.05841	1.08244	1.0509	1.06367	0.159784	0.944869	0.910592	0.722263	0.734284	0.509891	0.719257	0.00389961	0.102387
SPAG5	'sperm associated antigen 5'	4	1.11549	0.977303	0.87817	0.984813	0.988943	0.759824	0.984356	1.12697	1.63987	1.45555	1.28725	1.37741	0.00389961	0.102387
ANAPC5	'anaphase promoting complex subunit 5'	4	1.09746	0.938251	0.676902	0.89319	0.901451	0.060494	0.747444	1.07889	1.18708	1.90834	1.36338	1.38442	0.00389961	0.102387
COG8	'component of oligomeric golgi complex 8'	4	0.827102	0.770026	0.68291	0.935246	0.803821	0.00389961	0.103898	1.32331	1.4275	1.66792	1.18307	1.40045	0.00389961	0.102387
SRBD1	'S1 RNA binding domain 1'	4	1.01485	0.771528	0.786548	0.694926	0.816964	0.00479952	0.121597	0.970697	1.33133	1.74004	1.56374	1.40145	0.00389961	0.102387
MYC	'MYC proto-oncogene, bHLH transcription factor'	3	0.681408	0.78805	0.84813		0.772529	0.00329967	0.0918417	1.74806	1.50764	1.26722		1.50764	0.00389961	0.102387
EFTUD2	'elongation factor Tu GTP binding domain containing 2'	2	0.770026	0.821094			0.79556	0.019798	0.352694	1.75607	1.52367			1.63987	0.00389961	0.102387
RIPK4	'receptor interacting serine/threonine kinase 4'	4	0.996829	0.998331	0.990821	1.10798	1.02349	0.535946	0.956809	0.654143	0.682192	0.774354	0.754319	0.716252	0.0039996	0.104105
TBCC	'tubulin folding cofactor C'	4	0.902202	0.888684	0.576268	1.00284	0.842498	0.0108989	0.225003	1.43551	1.47558	1.61583	0.958676	1.3714	0.0039996	0.104105
ITGA3	'integrin subunit alpha 3'	4	1.0479	1.02386	0.939753	1.01035	1.00547	0.875912	0.992254	1.12697	1.57576	1.43551	1.41147	1.38743	0.0039996	0.104105
NSRP1	'nuclear speckle splicing regulatory protein 1'	4	0.78805	0.998331	1.0524	0.90821	0.936748	0.137986	0.944869	1.716	1.1991	1.39143	1.26321	1.39244	0.0039996	0.104105
KIF11	'kinesin family member 11'	4	1.01936	0.911214	1.00584	1.01485	0.987817	0.736726	0.982133	1.4876	1.21112	1.70799	1.17105	1.39444	0.0039996	0.104105
BUD31	'BUD31 homolog'	4	0.809078	0.971295	0.990821	0.854138	0.906333	0.0667933	0.794308	1.35537	1.61583	1.08289	1.54771	1.40045	0.0039996	0.104105
MRPL24	'mitochondrial ribosomal protein L24'	4	1.03588	0.993825	1.00434	1.01485	1.01222	0.741426	0.982825	0.694213	0.842473	0.561982	0.770347	0.717254	0.00409959	0.105793
POGZ	'pogo transposable element with ZNF domain'	4	1.03888	1.02537	1.05541	1.02537	1.03626	0.350465	0.944869	0.746305	0.778361	0.493863	0.862508	0.720259	0.00409959	0.105793
DBF4	'DBF4 zinc finger'	4	0.81809	0.924732	0.785046	0.866154	0.848506	0.0125987	0.252031	1.143	1.61583	1.55171	1.2031	1.37841	0.00409959	0.105793
CHD1	'chromodomain helicase DNA binding protein 1'	4	0.882676	0.938251	0.942757	0.938251	0.925483	0.105289	0.928293	1.37941	1.4876	1.41948	1.25119	1.38442	0.00409959	0.105793
EIF4E	'eukaryotic translation initiation factor 4E'	4	0.702436	0.860146	0.894692	0.609312	0.766647	0.00179982	0.0597646	1.46356	1.22715	1.23516	1.61182	1.38442	0.00409959	0.105793
CRCP	'CGRP receptor component'	4	0.374999	0.646862	0.625834	0.969793	0.654372	9.999e-05	0.0087257	1.4275	1.51164	1.47959	1.15101	1.39244	0.00409959	0.105793
PPP6C	'protein phosphatase 6 catalytic subunit'	3	0.797062	0.747496	0.64536		0.729973	0.0019998	0.0646232	0.690206	0.549961	0.782368		0.674178	0.00419958	0.107149
CCDC15	'coiled-coil domain containing 15'	4	1.15604	1.05691	1.02987	1.05841	1.07531	0.110989	0.936839	0.650136	0.610066	0.862508	0.76634	0.722263	0.00419958	0.107149
ANKLE2	'ankyrin repeat and LEM domain containing 2'	4	0.995327	0.8256	0.379505	0.568758	0.692297	9.999e-05	0.0087257	0.826445	1.22715	1.96844	1.53168	1.38843	0.00419958	0.107149
CKAP5	'cytoskeleton associated protein 5'	4	0.909712	0.87066	0.956275	0.950267	0.921728	0.0963904	0.913534	1.35537	1.51966	1.53168	1.15903	1.39143	0.00419958	0.107149
CDC40	'cell division cycle 40'	4	0.984813	1.15905	0.721962	0.789552	0.913843	0.0750925	0.831855	1.29126	1.5437	1.39544	1.34335	1.39344	0.00419958	0.107149
SYVN1	'synoviolin 1'	4	1.03438	0.890186	0.948765	0.924732	0.949516	0.20178	0.944869	1.12697	1.59579	1.38743	1.51164	1.40546	0.00419958	0.107149
ANAPC4	'anaphase promoting complex subunit 4'	4	0.711448	0.876668	0.954773	0.887182	0.857518	0.0177982	0.323448	1.59579	1.35537	1.51565	1.17906	1.41147	0.00419958	0.107149
MCM5	'minichromosome maintenance complex component 5'	3	0.768524	0.595794	0.625834		0.663384	0.00019998	0.013281	1.2592	1.68395	1.54771		1.49695	0.00419958	0.107149
TMOD3	'tropomodulin 3'	4	1.00133	1.08394	1.10197	0.996829	1.04602	0.251275	0.944869	0.826445	0.72627	0.521912	0.790382	0.716252	0.00429957	0.108626
NSMCE1	'NSE1 homolog, SMC5-SMC6 complex component'	4	0.992323	0.932242	0.957777	0.843624	0.931491	0.115388	0.940903	0.690206	0.650136	0.80641	0.72627	0.718256	0.00429957	0.108626
RP11-1220K2.2	'empty'	4	1.06141	1.05841	0.993825	1.02236	1.034	0.373963	0.944869	0.706234	0.834459	0.826445	0.509891	0.719257	0.00429957	0.108626
MRPS28	'mitochondrial ribosomal protein S28'	4	0.995327	1.07343	0.953271	1.04039	1.0156	0.666733	0.972625	0.782368	0.594038	0.750312	0.786375	0.728273	0.00429957	0.108626
ARPC4	'actin related protein 2/3 complex subunit 4'	4	0.806074	0.845126	0.80307	0.768524	0.805699	0.00289971	0.0842128	1.33133	1.39143	1.19509	1.60381	1.38041	0.00429957	0.108626
SCYL1	'SCY1 like pseudokinase 1'	4	0.990821	0.84813	0.849632	0.986315	0.918724	0.0891911	0.888664	1.4836	1.32331	1.40746	1.30729	1.38041	0.00429957	0.108626
ELP4	'elongator acetyltransferase complex subunit 4'	4	0.852636	0.733978	0.896194	0.724966	0.801944	0.00279972	0.0823683	1.32331	1.39143	1.4275	1.4275	1.39244	0.00429957	0.108626
PYDC1	'pyrin domain containing 1'	3	1.02837	1.02386	1.03438		1.02887	0.493351	0.950049	0.822438	0.34961	0.822438		0.664829	0.00439956	0.110534
MSL2	'male-specific lethal 2 homolog (Drosophila)'	4	0.996829	0.987817	0.998331	0.953271	0.984062	0.655234	0.970813	1.24718	1.37941	1.47157	1.47157	1.39244	0.00439956	0.110534
HS2ST1	'heparan sulfate 2-O-sulfotransferase 1'	4	0.996829	1.08394	1.01035	0.941255	1.00809	0.825217	0.987601	1.29126	1.55973	1.07889	1.6599	1.39744	0.00439956	0.110534
JMJD6	'arginine demethylase and lysine hydroxylase'	3	0.866154	0.926234	0.866154		0.886181	0.0520948	0.682408	1.52767	1.33133	1.58377		1.48092	0.00439956	0.110534
ADRB3	'adrenoceptor beta 3'	4	1.05991	1.0494	1.03588	1.06892	1.05353	0.20158	0.944869	0.72627	0.417729	1.05084	0.678185	0.718256	0.00449955	0.11119
LASP1	'LIM and SH3 protein 1'	4	0.954773	0.947263	1.01635	0.987817	0.976552	0.523648	0.955077	1.56774	1.2592	1.35537	1.3153	1.3744	0.00449955	0.11119
TSEN54	'tRNA splicing endonuclease subunit 54'	4	0.483143	0.771528	0.556741	0.723464	0.633719	9.999e-05	0.0087257	1.4876	1.11495	1.53969	1.38743	1.38242	0.00449955	0.11119
PSMC1	'proteasome 26S subunit, ATPase 1'	4	0.890186	0.87066	0.658878	0.80307	0.805699	0.00339966	0.093615	1.27122	1.63185	1.46757	1.17906	1.38743	0.00449955	0.11119
SNRNP27	'small nuclear ribonucleoprotein U4/U6.U5 subunit 27'	4	0.685914	0.565754	0.724966	0.747496	0.681032	9.999e-05	0.0087257	1.27122	1.37541	1.58778	1.32331	1.38943	0.00449955	0.11119
KIF18A	'kinesin family member 18A'	4	0.872162	0.824098	0.752002	0.927736	0.844	0.0112989	0.231672	1.30328	1.41548	1.50764	1.35938	1.39644	0.00449955	0.11119
SNAPC4	'small nuclear RNA activating complex polypeptide 4'	4	0.748998	0.733978	0.384011	1.126	0.748247	0.00069993	0.0298902	1.44753	1.60781	1.54771	0.982718	1.39644	0.00449955	0.11119
RPSA	'ribosomal protein SA'	4	0.721962	0.753504	0.714452	0.736982	0.731725	0.00029997	0.0172021	1.4876	1.49161	1.21913	1.39143	1.39744	0.00449955	0.11119
COMMD3	'COMM domain containing 3'	3	0.88568	0.941255	0.938251		0.921728	0.113589	0.939496	1.53569	1.26321	1.55973		1.45287	0.00449955	0.11119
CCND1	'cyclin D1'	3	0.90821	0.842122	0.974299		0.90821	0.0836916	0.865372	1.45154	1.49161	1.45955		1.46757	0.00449955	0.11119
WRB	'tryptophan rich basic protein'	3	0.486147	0.62283	0.58528		0.564752	9.999e-05	0.0087257	1.52767	1.2592	1.62785		1.47157	0.00449955	0.11119
NCAPH	'non-SMC condensin I complex subunit H'	3	0.59279	0.714452	0.942757		0.749999	0.00229977	0.0718738	1.6559	1.64388	1.1991		1.49962	0.00449955	0.11119
RBM15	'RNA binding motif protein 15'	4	0.977303	0.965287	0.858644	0.969793	0.942757	0.163984	0.944869	0.301526	0.958676	0.934634	0.690206	0.721261	0.00459954	0.112127
PLOD3	'procollagen-lysine,2-oxoglutarate 5-dioxygenase 3'	4	1.00734	0.956275	1.00734	1.03438	1.00133	0.969103	0.996288	0.574003	0.746305	0.718256	0.854494	0.723264	0.00459954	0.112127
ZNF19	'zinc finger protein 19'	4	1.123	0.993825	1.01035	1.0494	1.04414	0.262074	0.944869	0.421736	1.02279	0.646129	0.814424	0.72627	0.00459954	0.112127
RPS2	'ribosomal protein S2'	4	0.867656	0.550733	0.661882	0.676902	0.689293	0.00019998	0.013281	1.35136	1.49562	1.23516	1.41948	1.37541	0.00459954	0.112127
NUMA1	'nuclear mitotic apparatus protein 1'	4	0.968291	0.980307	0.857142	0.673898	0.869909	0.0237976	0.397669	1.32331	1.22715	1.32732	1.63586	1.37841	0.00459954	0.112127
PHF12	'PHD finger protein 12'	4	1.02386	0.981809	0.959279	0.992323	0.989319	0.767223	0.984522	1.43551	1.2592	1.47157	1.38743	1.38843	0.00459954	0.112127
CDC7	'cell division cycle 7'	4	0.933744	0.767022	0.978805	0.905206	0.896194	0.0470953	0.641576	1.58778	1.51565	1.34736	1.11495	1.39143	0.00459954	0.112127
LIN52	'lin-52 DREAM MuvB core complex component'	4	0.7505	0.891688	0.9007	0.514685	0.764394	0.00089991	0.0356491	1.35938	1.4876	1.13498	1.58377	1.39143	0.00459954	0.112127
PTDSS1	'phosphatidylserine synthase 1'	4	0.827102	0.702436	0.648364	0.684412	0.715578	0.00019998	0.013281	1.39544	1.31129	1.47558	1.40345	1.39644	0.00459954	0.112127
RCC1	'regulator of chromosome condensation 1'	3	0.768524	0.477135	0.837616		0.694425	0.00039996	0.0202378	1.50363	1.80816	1.13498		1.48226	0.00459954	0.112127
BRAP	'BRCA1 associated protein'	3	1.16505	1.00133	0.987817		1.0514	0.246675	0.944869	0.397694	0.898571	0.734284		0.67685	0.00469953	0.113492
FAT1	'FAT atypical cadherin 1'	4	1.07944	1.09446	1.04489	1.08094	1.07493	0.119388	0.940903	0.586024	0.758326	0.686199	0.822438	0.713247	0.00469953	0.113492
H2BFM	'H2B histone family member M'	4	1.04639	1.15905	1.07343	0.956275	1.05879	0.177282	0.944869	0.750312	0.754319	0.76634	0.622087	0.723264	0.00469953	0.113492
DYRK1A	'dual specificity tyrosine phosphorylation regulated kinase 1A'	4	1.01786	1.0539	1.06742	0.995327	1.03363	0.371963	0.944869	0.870522	0.774354	0.666164	0.614073	0.731278	0.00469953	0.113492
POLE	'DNA polymerase epsilon, catalytic subunit'	4	0.747496	0.875166	0.670894	0.843624	0.784295	0.0019998	0.0646232	1.72402	1.16704	1.57175	1.04282	1.37641	0.00469953	0.113492
NCAPG2	'non-SMC condensin II complex subunit G2'	4	0.875166	0.902202	0.65287	0.809078	0.809829	0.00349965	0.0950642	1.31129	1.23115	1.5998	1.37941	1.38041	0.00469953	0.113492
NUFIP2	'NUFIP2, FMR1 interacting protein 2'	4	1.05841	1.09596	0.920226	0.993825	1.01711	0.640436	0.966788	1.36338	1.31129	1.32732	1.51966	1.38041	0.00469953	0.113492
COX6A2	'cytochrome c oxidase subunit 6A2'	3	1.08394	1.02086	1.02386		1.04289	0.319468	0.944869	0.529926	0.830452	0.674178		0.678185	0.00479952	0.114681
PSMA8	'proteasome subunit alpha 8'	4	0.995327	1.05991	1.01185	1.08244	1.03738	0.331767	0.944869	0.101175	0.794389	0.92662	1.07488	0.724266	0.00479952	0.114681
CDC42BPB	'CDC42 binding protein kinase beta'	4	1.01936	1.09896	0.986315	1.01786	1.03062	0.419358	0.946461	0.710241	0.565989	0.730277	0.898571	0.72627	0.00479952	0.114681
RPA3	'replication protein A3'	4	0.753504	0.598798	1.05841	0.658878	0.767398	0.00119988	0.0443244	1.50764	1.38743	0.902578	1.64388	1.36038	0.00479952	0.114681
PRPF8	'pre-mRNA processing factor 8'	4	0.962283	0.646862	0.864652	0.872162	0.83649	0.0109989	0.226808	1.26321	1.44753	1.22314	1.57576	1.37741	0.00479952	0.114681
SEC13	'SEC13 homolog, nuclear pore and COPII coat complex component'	4	0.747496	0.989319	0.819592	1.01936	0.893941	0.0471953	0.64197	1.60381	1.03481	1.86426	1.05885	1.39043	0.00479952	0.114681
SPCS2	'signal peptidase complex subunit 2'	4	0.852636	0.846628	0.681408	0.72046	0.775283	0.00129987	0.0471503	1.27523	1.2592	1.58778	1.47558	1.39945	0.00479952	0.114681
RAPGEF1	'Rap guanine nucleotide exchange factor 1'	3	0.954773	0.899198	0.932242		0.928738	0.137886	0.944869	1.01878	1.62384	1.73203		1.45822	0.00479952	0.114681
RAB35	'RAB35, member RAS oncogene family'	3	1.06292	0.977303	0.932242		0.990821	0.816518	0.987303	0.569996	0.65815	0.798396		0.675514	0.00489951	0.115996
HDLBP	'high density lipoprotein binding protein'	4	1.01185	1.05841	0.987817	1.02687	1.02124	0.570143	0.960979	0.453793	0.794389	0.990732	0.65815	0.724266	0.00489951	0.115996
RASSF3	'Ras association domain family member 3'	4	0.990821	0.933744	1.03588	1.01786	0.994576	0.880512	0.992345	0.906585	0.421736	0.826445	0.754319	0.727271	0.00489951	0.115996
MRPL1	'mitochondrial ribosomal protein L1'	4	1.0509	1.03888	0.989319	0.989319	1.01711	0.638236	0.966234	0.718256	0.590031	0.674178	0.930627	0.728273	0.00489951	0.115996
RDX	'radixin'	4	0.939753	1.02386	0.990821	0.956275	0.977678	0.536446	0.956809	0.88655	0.590031	0.818431	0.630101	0.731278	0.00489951	0.115996
FNBP4	'formin binding protein 4'	4	0.884178	0.929238	0.782042	0.963785	0.889811	0.040296	0.575875	1.31931	1.2031	1.4876	1.49161	1.37541	0.00489951	0.115996
AQR	'aquarius intron-binding spliceosomal factor'	4	0.869158	0.942757	0.816588	0.495159	0.780916	0.00119988	0.0443244	1.04282	1.15502	1.66391	1.66391	1.38142	0.00489951	0.115996
GTF3C4	'general transcription factor IIIC subunit 4'	3	0.977303	0.789552	1.02537		0.93074	0.146485	0.944869	0.786375	0.602052	0.690206		0.692878	0.0049995	0.117439
R3HDM1	'R3H domain containing 1'	4	1.02537	1.14553	1.02236	1.03738	1.05766	0.181782	0.944869	0.770347	0.714248	0.822438	0.594038	0.725268	0.0049995	0.117439
KIAA0196	'empty'	4	1.00133	0.906708	0.899198	0.91572	0.93074	0.119488	0.940903	1.15502	1.58778	1.62384	1.13098	1.3744	0.0049995	0.117439
SMNDC1	'survival motor neuron domain containing 1'	4	0.876668	0.836114	0.80307	0.717456	0.808327	0.0039996	0.105627	1.09091	1.35537	1.47558	1.60381	1.38142	0.0049995	0.117439
TBC1D10B	'TBC1 domain family member 10B'	3	1.01936	0.960781	0.992323		0.990821	0.817218	0.987303	1.05484	1.60781	1.70799		1.45688	0.0049995	0.117439
NCBP1	'nuclear cap binding protein subunit 1'	3	0.752002	1.02537	0.619826		0.799065	0.00619938	0.14677	1.58377	0.914599	1.88029		1.45955	0.0049995	0.117439
TRIM64C	'tripartite motif containing 64C'	1	0.858644				0.858644	0.0667933	0.794308	0.397694				0.397694	0.00509949	0.118403
GDF7	'growth differentiation factor 7'	4	1.11699	1.00284	1.07794	1.01786	1.0539	0.211579	0.944869	0.610066	0.738291	0.730277	0.794389	0.718256	0.00509949	0.118403
RARG	'retinoic acid receptor gamma'	4	0.938251	0.980307	0.842122	1.03137	0.948014	0.19688	0.944869	0.814424	0.754319	0.449786	0.890557	0.727271	0.00509949	0.118403
ZNF148	'zinc finger protein 148'	4	1.03288	1.03438	0.965287	1.08695	1.02987	0.439656	0.946461	0.786375	0.598045	0.92662	0.598045	0.727271	0.00509949	0.118403
SMG9	'SMG9, nonsense mediated mRNA decay factor'	4	0.945761	0.972797	0.959279	0.945761	0.955899	0.259774	0.944869	1.2031	1.23115	1.62384	1.39143	1.36238	0.00509949	0.118403
NOL10	'nucleolar protein 10'	4	0.786548	0.684412	0.421561	0.822596	0.678779	9.999e-05	0.0087257	1.10694	1.63586	1.78813	0.954669	1.3714	0.00509949	0.118403
NDC1	'NDC1 transmembrane nucleoporin'	4	0.843624	1.00734	0.84813	0.920226	0.904831	0.0627937	0.765905	1.43952	1.37941	1.4836	1.1991	1.37541	0.00509949	0.118403
RBX1	'ring-box 1'	4	0.691922	0.69042	0.423063	0.857142	0.665637	9.999e-05	0.0087257	1.57976	1.38743	1.63586	0.962683	1.39143	0.00509949	0.118403
MPRIP	'myosin phosphatase Rho interacting protein'	3	0.944259	0.960781	0.972797		0.959279	0.321568	0.944869	1.2031	1.56774	1.64388		1.47157	0.00509949	0.118403
SVIL	'supervillin'	3	1.0509	1.09896	0.993825		1.0479	0.285171	0.944869	0.517905	0.481842	1.03481		0.678185	0.00519948	0.119344
C9orf163	'chromosome 9 open reading frame 163'	4	1.14703	1.04339	0.971295	1.00584	1.04189	0.29777	0.944869	0.674178	0.473828	0.978711	0.782368	0.727271	0.00519948	0.119344
LOXL3	'lysyl oxidase like 3'	4	1.0539	0.936748	0.936748	1.00884	0.984062	0.652635	0.970191	0.770347	0.902578	0.257449	0.978711	0.727271	0.00519948	0.119344
ZNF830	'zinc finger protein 830'	4	0.90821	0.957777	0.948765	0.822596	0.909337	0.0664934	0.793353	1.38342	1.11896	1.26722	1.68395	1.36338	0.00519948	0.119344
MPP2	'membrane palmitoylated protein 2'	4	1.0479	0.920226	0.977303	0.969793	0.978805	0.555444	0.960762	1.35938	1.37941	1.58778	1.13498	1.36539	0.00519948	0.119344
PSMD11	'proteasome 26S subunit, non-ATPase 11'	4	1.08394	0.9007	0.845126	0.950267	0.94501	0.179082	0.944869	1.44753	1.12296	1.52367	1.39544	1.3724	0.00519948	0.119344
BCAS2	'BCAS2, pre-mRNA processing factor'	4	0.809078	0.72797	0.8256	0.84813	0.802695	0.00349965	0.0950642	1.43551	1.41147	1.22715	1.4315	1.37641	0.00519948	0.119344
RAN	'RAN, member RAS oncogene family'	3	0.812082	0.864652	1.12901		0.935246	0.156384	0.944869	1.47558	1.45955	1.46757		1.46757	0.00519948	0.119344
POLR2D	'RNA polymerase II subunit D'	3	0.812082	0.619826	0.866154		0.766021	0.00319968	0.0898896	1.39544	1.7721	1.30729		1.49161	0.00519948	0.119344
OR10S1	'olfactory receptor family 10 subfamily S member 1'	4	1.00133	1.05991	0.947263	1.04339	1.01298	0.721028	0.979518	0.690206	0.84648	0.493863	0.850487	0.720259	0.00529947	0.120112
SMARCA1	'SWI/SNF related, matrix associated, actin dependent regulator of chromatin, subfamily a, member 1'	4	1.01635	0.963785	1.07794	1.09446	1.03813	0.328167	0.944869	0.69822	0.778361	0.602052	0.834459	0.728273	0.00529947	0.120112
SDC1	'syndecan 1'	4	0.963785	1.123	1.01936	1.07794	1.04602	0.260874	0.944869	0.938641	0.722263	0.674178	0.582017	0.729275	0.00529947	0.120112
PRPF31	'pre-mRNA processing factor 31'	4	0.936748	0.888684	0.845126	0.84062	0.877795	0.0291971	0.460625	1.37541	1.39143	1.36338	1.32732	1.36439	0.00529947	0.120112
TEAD1	'TEA domain transcription factor 1'	4	0.935246	0.911214	0.942757	0.881174	0.917598	0.0825917	0.859956	1.21913	1.38743	1.52367	1.32732	1.36439	0.00529947	0.120112
EIF3G	'eukaryotic translation initiation factor 3 subunit G'	4	0.85564	0.673898	0.717456	0.726468	0.743365	0.00039996	0.0202378	1.11094	1.58377	1.33133	1.46356	1.3724	0.00529947	0.120112
ILF2	'interleukin enhancer binding factor 2'	4	0.93074	0.723464	0.583778	0.495159	0.683285	9.999e-05	0.0087257	1.16303	1.38342	1.41147	1.55973	1.37941	0.00529947	0.120112
DGCR14	'DiGeorge syndrome critical region gene 14'	4	0.90821	1.01635	0.980307	0.959279	0.966038	0.368163	0.944869	1.78011	1.14701	1.17105	1.42349	1.38041	0.00529947	0.120112
RAD51	'RAD51 recombinase'	4	0.72046	0.71295	0.830106	0.972797	0.809078	0.00349965	0.0950642	1.6599	1.39544	1.25119	1.23115	1.38442	0.00529947	0.120112
PPFIA1	'PTPRF interacting protein alpha 1'	3	0.929238	1.11699	0.996829		1.01435	0.730527	0.980393	1.61182	1.50363	1.36739		1.49428	0.00529947	0.120112
DNLZ	'DNL-type zinc finger'	4	1.02837	1.08695	0.86315	0.957777	0.984062	0.656534	0.971226	0.686199	0.742298	0.722263	0.790382	0.735285	0.00539946	0.121768
SNRNP35	'small nuclear ribonucleoprotein U11/U12 subunit 35'	4	0.91572	0.628838	0.77303	1.00584	0.830857	0.00849915	0.188148	1.24317	1.76809	1.4876	1	1.37472	0.00539946	0.121768
SNRPA1	'small nuclear ribonucleoprotein polypeptide A'''	4	1.11398	0.657376	0.65287	0.782042	0.801568	0.00349965	0.0950642	1.16303	1.60381	1.4315	1.30328	1.37541	0.00539946	0.121768
PSMB1	'proteasome subunit beta 1'	4	0.921728	1.00284	0.927736	0.81809	0.917598	0.0793921	0.848602	1.25119	1.30328	1.27924	1.67593	1.37741	0.00539946	0.121768
FZD10	'frizzled class receptor 10'	4	1.0479	1.02236	1.03888	1.01185	1.03025	0.419058	0.946461	0.565989	0.786375	0.830452	0.730277	0.728273	0.00549945	0.122645
KIF5A	'kinesin family member 5A'	4	1.03588	0.995327	0.921728	1.0494	1.00058	0.982302	0.997598	0.782368	0.822438	0.582017	0.746305	0.733282	0.00549945	0.122645
PTPN13	'protein tyrosine phosphatase, non-receptor type 13'	4	0.990821	0.966789	0.998331	1.03438	0.99758	0.945205	0.995362	0.878536	0.4578	0.782368	0.814424	0.733282	0.00549945	0.122645
CAPZB	'capping actin protein of muscle Z-line beta subunit'	4	1.03438	0.588284	0.858644	0.718958	0.800066	0.00289971	0.0842128	0.80641	1.71199	1.28324	1.63987	1.36038	0.00549945	0.122645
CAPRIN1	'cell cycle associated protein 1'	4	0.935246	0.957777	0.909712	0.924732	0.931867	0.125987	0.944869	1.45955	1.20711	1.53969	1.25119	1.36439	0.00549945	0.122645
C9orf78	'chromosome 9 open reading frame 78'	4	0.839118	0.801568	1.07043	0.903704	0.903704	0.0615938	0.755864	1.27122	1.57175	1.6599	0.962683	1.36639	0.00549945	0.122645
IGBP1	'immunoglobulin binding protein 1'	4	0.816588	0.824098	0.867656	0.60781	0.779038	0.00119988	0.0443244	1.28324	1.53969	1.34335	1.32732	1.3734	0.00549945	0.122645
CCDC93	'coiled-coil domain containing 93'	3	0.935246	1.04489	0.842122		0.940754	0.185881	0.944869	1.40345	1.53569	1.43551		1.45822	0.00549945	0.122645
MZT1	'mitotic spindle organizing protein 1'	2	0.669392	0.918724			0.794058	0.0211979	0.367837	1.76008	1.45154			1.60581	0.00549945	0.122645
DOLPP1	'dolichyldiphosphatase 1'	3	0.999833	0.990821	1.07493		1.02186	0.588941	0.960979	0.321561	0.662157	1.07889		0.687535	0.00559944	0.123653
MCEE	'methylmalonyl-CoA epimerase'	4	0.989319	0.986315	0.996829	1.06592	1.0096	0.79692	0.986431	0.261456	0.96669	0.770347	0.906585	0.72627	0.00559944	0.123653
CDCA8	'cell division cycle associated 8'	4	0.905206	0.651368	0.8256	0.963785	0.83649	0.00889911	0.194617	1.35938	1.76008	1.38743	0.978711	1.3714	0.00559944	0.123653
EMC1	'ER membrane protein complex subunit 1'	4	0.88568	0.87817	0.9007	0.89319	0.889435	0.0406959	0.577933	1.30729	1.37941	1.35537	1.44353	1.3714	0.00559944	0.123653
UTP23	'UTP23, small subunit processome component'	4	0.63785	0.601802	0.873664	0.636348	0.687416	0.00019998	0.013281	1.46757	1.55973	1.12697	1.35537	1.37741	0.00559944	0.123653
DCTN2	'dynactin subunit 2'	4	0.779038	0.703938	0.724966	0.824098	0.75801	0.0009999	0.0386771	1.6599	1.59579	1.15502	1.11094	1.38041	0.00559944	0.123653
RPS13	'ribosomal protein S13'	4	0.633344	0.768524	0.729472	0.962283	0.773406	0.00109989	0.0417404	1.46356	1.63586	1.40345	1.04683	1.38743	0.00559944	0.123653
CHMP6	'charged multivesicular body protein 6'	3	0.896194	0.460613	0.726468		0.694425	9.999e-05	0.0087257	0.92662	2.09667	1.33534		1.45287	0.00559944	0.123653
C2orf54	'chromosome 2 open reading frame 54'	4	1.04039	1.03888	1.05991	1.02236	1.04039	0.30317	0.944869	0.854494	0.481842	0.854494	0.722263	0.728273	0.00569943	0.124642
FHOD3	'formin homology 2 domain containing 3'	4	1.02687	1.02687	0.984813	1.07944	1.0295	0.431657	0.946461	0.778361	0.65815	0.626094	0.878536	0.735285	0.00569943	0.124642
POU3F4	'POU class 3 homeobox 4'	4	0.963785	1.0509	0.986315	1.126	1.03175	0.413159	0.946461	0.958676	0.590031	0.96669	0.437765	0.738291	0.00569943	0.124642
LRR1	'leucine rich repeat protein 1'	4	0.839118	0.736982	0.69042	0.444091	0.677653	0.00019998	0.013281	1.19108	1.45555	1.27523	1.49962	1.35537	0.00569943	0.124642
GSPT1	'G1 to S phase transition 1'	4	0.831608	0.996829	0.971295	0.87066	0.917598	0.0825917	0.859956	1.51164	1.08289	1.21112	1.6559	1.36539	0.00569943	0.124642
FKBPL	'FK506 binding protein like'	4	0.777536	0.839118	0.839118	0.903704	0.839869	0.010399	0.217415	1.41548	1.5437	1.38342	1.13899	1.3704	0.00569943	0.124642
CCDC130	'coiled-coil domain containing 130'	4	0.819592	1.03738	0.85564	0.786548	0.874791	0.0289971	0.458672	1.69997	1.05885	1.3714	1.39143	1.38041	0.00569943	0.124642
RQCD1	'empty'	4	0.854138	0.797062	0.894692	0.873664	0.854889	0.0138986	0.271421	1.39945	1.56374	1.32732	1.28324	1.39344	0.00569943	0.124642
DTD1	'D-tyrosyl-tRNA deacylase 1'	3	1.16505	0.978805	1.01936		1.05441	0.230277	0.944869	0.505884	0.61808	0.96669		0.696885	0.00579942	0.125763
FAM84A	'family with sequence similarity 84 member A'	4	1.12149	0.944259	1.00884	1.11849	1.04827	0.238576	0.944869	0.918606	0.265463	0.958676	0.790382	0.733282	0.00579942	0.125763
FAM171A1	'family with sequence similarity 171 member A1'	4	0.983311	1.03738	1.0509	1.06742	1.03475	0.365263	0.944869	0.830452	0.76634	0.630101	0.714248	0.735285	0.00579942	0.125763
KIAA0907	'KIAA0907'	4	0.987817	1.04039	1.03137	0.84813	0.976927	0.528347	0.955692	0.509891	0.61808	1.00275	0.826445	0.739292	0.00579942	0.125763
GNL3	'G protein nucleolar 3'	4	0.625834	0.547729	0.523697	0.63785	0.583778	9.999e-05	0.0087257	1.40345	1.29126	1.47558	1.27924	1.36238	0.00579942	0.125763
EIF3I	'eukaryotic translation initiation factor 3 subunit I'	4	0.694926	0.756508	0.616822	0.700934	0.692297	9.999e-05	0.0087257	1.73604	1.13098	1.35537	1.26321	1.3714	0.00579942	0.125763
WNK1	'WNK lysine deficient protein kinase 1'	3	0.83311	0.822596	0.962283		0.872663	0.0417958	0.589844	1.35136	1.58377	1.45555		1.46356	0.00579942	0.125763
C16orf59	'chromosome 16 open reading frame 59'	4	0.918724	1.03438	0.995327	1.06292	1.00284	0.934307	0.995362	0.557975	0.742298	0.830452	0.80641	0.734284	0.00589941	0.126865
FBL	'fibrillarin'	4	0.63785	0.582276	0.606308	0.681408	0.62696	9.999e-05	0.0087257	1.40345	1.07889	1.43952	1.52767	1.36238	0.00589941	0.126865
RER1	'retention in endoplasmic reticulum sorting receptor 1'	4	0.986315	0.975801	1.04489	0.969793	0.9942	0.879812	0.992345	1.4876	1.50363	0.934634	1.53168	1.36439	0.00589941	0.126865
INTS8	'integrator complex subunit 8'	4	0.957777	0.709946	0.777536	0.597296	0.760639	0.00069993	0.0298902	1.23115	1.34335	1.36739	1.51966	1.36539	0.00589941	0.126865
TSR2	'TSR2, ribosome maturation factor'	4	0.487649	0.879672	0.651368	1.01035	0.757259	0.00079992	0.0329152	1.51164	1.22715	1.70799	1.03481	1.3704	0.00589941	0.126865
ANAPC13	'anaphase promoting complex subunit 13'	4	0.899198	0.866154	0.945761	0.995327	0.92661	0.106289	0.928293	1.33534	1.50363	1.40746	1.24718	1.3734	0.00589941	0.126865
COPG1	'coatomer protein complex subunit gamma 1'	4	0.771528	0.691922	1.10047	0.990821	0.888684	0.0445955	0.61872	1.46757	1.76809	1.16704	1.12697	1.38242	0.00589941	0.126865
TTC12	'tetratricopeptide repeat domain 12'	4	0.972797	1.07193	1.07193	1.11699	1.05841	0.177582	0.944869	0.690206	0.750312	0.750312	0.710241	0.725268	0.0059994	0.127648
NONT33	'empty'	4	1.07794	1.04489	0.978805	1.04639	1.03701	0.347165	0.944869	0.710241	0.305533	0.946655	0.954669	0.729275	0.0059994	0.127648
KCNJ5	'potassium voltage-gated channel subfamily J member 5'	4	1.03137	1.03588	1.00584	1.03137	1.02612	0.491251	0.950049	0.013021	0.978711	1.03882	0.902578	0.733282	0.0059994	0.127648
MAPK4	'mitogen-activated protein kinase 4'	4	0.972797	1.10347	1.01786	1.07643	1.04264	0.288671	0.944869	0.69822	0.76634	0.826445	0.646129	0.734284	0.0059994	0.127648
C11orf58	'chromosome 11 open reading frame 58'	4	1.03137	1.07944	0.944259	0.972797	1.00697	0.844716	0.989457	0.521912	0.782368	0.722263	0.914599	0.735285	0.0059994	0.127648
SMAD7	'SMAD family member 7'	4	1.03438	1.00734	1.05841	0.984813	1.02124	0.574243	0.960979	0.794389	0.662157	0.822438	0.662157	0.735285	0.0059994	0.127648
RELA	'RELA proto-oncogene, NF-kB subunit'	4	0.999833	0.992323	1.00584	0.911214	0.977303	0.537946	0.956809	1.43952	1.38743	1.19509	1.39945	1.35537	0.0059994	0.127648
PCNA	'proliferating cell nuclear antigen'	4	0.634846	0.74299	0.586782	0.648364	0.653245	9.999e-05	0.0087257	1.53569	1.11094	1.59579	1.19509	1.35938	0.0059994	0.127648
FAU	'FAU, ubiquitin like and ribosomal protein S30 fusion'	4	0.628838	0.834612	0.887182	0.591288	0.73548	0.00039996	0.0202378	1.44353	1.11896	1.28324	1.62384	1.36739	0.0059994	0.127648
ZNF660	'zinc finger protein 660'	4	1.13351	1.0509	1.126	1.04639	1.0892	0.0881912	0.886525	0.381666	0.646129	0.958676	0.950662	0.734284	0.00609939	0.129016
IMPDH2	'inosine monophosphate dehydrogenase 2'	4	0.812082	0.528203	0.616822	0.932242	0.722337	0.00039996	0.0202378	1.40345	1.35136	1.47157	1.2031	1.35737	0.00609939	0.129016
COG2	'component of oligomeric golgi complex 2'	4	1.01936	0.953271	0.81809	0.866154	0.914218	0.0790921	0.847905	0.898571	1.45154	1.50764	1.57976	1.35938	0.00609939	0.129016
RRP9	'ribosomal RNA processing 9, small subunit (SSU) processome component, homolog (yeast)'	4	0.752002	0.631842	0.618324	0.861648	0.715954	9.999e-05	0.0087257	1.30328	1.47157	1.23516	1.44753	1.36439	0.00609939	0.129016
KHSRP	'KH-type splicing regulatory protein'	3	0.85564	0.752002	0.525199		0.710947	0.00039996	0.0202378	1.23516	1.49161	1.64388		1.45688	0.00609939	0.129016
ACOT9	'acyl-CoA thioesterase 9'	4	1.01485	0.990821	0.986315	1.14252	1.03363	0.384062	0.944869	0.65815	0.890557	0.786375	0.594038	0.73228	0.00619938	0.130367
NDUFS1	'NADH:ubiquinone oxidoreductase core subunit S1'	4	0.989319	0.960781	0.971295	0.954773	0.969042	0.411259	0.946461	0.874529	0.694213	0.798396	0.574003	0.735285	0.00619938	0.130367
WBP11	'WW domain binding protein 11'	4	0.76552	0.933744	0.894692	0.951769	0.886431	0.0406959	0.577933	1.58377	1.34335	1.36338	1.18307	1.36839	0.00619938	0.130367
SF3A1	'splicing factor 3a subunit 1'	4	0.801568	0.963785	0.81809	0.990821	0.893566	0.0435956	0.610474	1.18708	1.21913	1.61182	1.53969	1.38943	0.00619938	0.130367
SEC61G	'Sec61 translocon gamma subunit'	3	0.708444	1.03438	0.962283		0.901702	0.0747925	0.830905	1.96844	0.862508	1.49962		1.44353	0.00619938	0.130367
ISM2	'isthmin 2'	4	1.16956	1.02236	0.972797	1.09446	1.06479	0.150185	0.944869	0.381666	0.730277	0.958676	0.838466	0.727271	0.00629937	0.131703
LRP2BP	'LRP2 binding protein'	4	1.0509	1.03137	1.10647	1.05991	1.06217	0.163184	0.944869	0.746305	0.798396	0.489856	0.92662	0.740294	0.00629937	0.131703
LARP1	'La ribonucleoprotein domain family member 1'	4	1.05541	0.857142	0.854138	0.93074	0.924357	0.10339	0.921795	0.970697	0.710241	0.750312	0.541947	0.743299	0.00629937	0.131703
DHX8	'DEAH-box helicase 8'	4	0.8256	0.693424	1.04339	0.948765	0.877795	0.029797	0.468046	1.55572	1.42349	1.15502	1.32732	1.36539	0.00629937	0.131703
EXOSC8	'exosome component 8'	4	0.541721	0.522195	0.694926	0.924732	0.670894	9.999e-05	0.0087257	1.52767	1.42349	1.49962	1.01077	1.36539	0.00629937	0.131703
ARL4C	'ADP ribosylation factor like GTPase 4C'	3	0.936748	0.986315	0.984813		0.969292	0.443956	0.946679	0.666164	0.650136	0.754319		0.690206	0.00639936	0.133177
UFSP2	'UFM1 specific peptidase 2'	4	0.993825	0.957777	0.935246	0.959279	0.961532	0.314969	0.944869	0.630101	0.802403	0.862508	0.634108	0.73228	0.00639936	0.133177
ZNF395	'zinc finger protein 395'	4	1.09145	0.948765	1.02386	1.07794	1.03551	0.361364	0.944869	0.72627	0.870522	0.762333	0.594038	0.738291	0.00639936	0.133177
DDX49	'DEAD-box helicase 49'	4	0.601802	0.7505	0.475633	1.00434	0.708068	0.00049995	0.0236416	1.45154	1.4876	1.51565	0.990732	1.36138	0.00639936	0.133177
KCTD9	'potassium channel tetramerization domain containing 9'	3	1.01635	1.0479	1.09896		1.05441	0.234377	0.944869	0.642122	0.942648	0.529926		0.704899	0.00649935	0.13433
MRPS7	'mitochondrial ribosomal protein S7'	4	0.981809	0.926234	0.927736	0.975801	0.952895	0.230577	0.944869	0.950662	0.157274	0.870522	0.974704	0.738291	0.00649935	0.13433
TSG101	'tumor susceptibility 101'	4	0.791054	0.779038	0.987817	0.938251	0.87404	0.0286971	0.455923	1.40345	1.39143	1.29527	1.35938	1.36238	0.00649935	0.13433
GPN2	'GPN-loop GTPase 2'	4	0.66789	0.523697	0.412549	0.478637	0.520693	9.999e-05	0.0087257	1.0308	1.51966	1.34335	1.56774	1.36539	0.00649935	0.13433
TBL3	'transducin beta like 3'	4	0.594292	0.866154	0.71295	0.655874	0.707317	0.00029997	0.0172021	1.57175	1.13899	1.43551	1.33133	1.3694	0.00649935	0.13433
ZFP91	'ZFP91 zinc finger protein'	4	0.974299	0.924732	1.00434	1.02837	0.982935	0.642736	0.967773	1.41147	1.39544	1.04683	1.63185	1.3714	0.00649935	0.13433
CSRP2	'cysteine and glycine rich protein 2'	4	1.05691	0.993825	1.08845	0.953271	1.02311	0.532147	0.956783	0.778361	0.638115	0.485849	1.04683	0.737289	0.00659934	0.135466
FXN	'frataxin'	4	0.950267	0.962283	1.02086	0.968291	0.975425	0.50415	0.951307	0.970697	0.469821	0.76634	0.758326	0.741296	0.00659934	0.135466
NOL7	'nucleolar protein 7'	4	0.968291	0.691922	0.798564	0.591288	0.762516	0.00089991	0.0356491	1.11495	1.43551	1.3714	1.49562	1.35437	0.00659934	0.135466
SEC16A	'SEC16 homolog A, endoplasmic reticulum export factor'	4	0.986315	0.953271	0.748998	0.933744	0.905582	0.0641936	0.77825	1.33934	1.07488	1.8282	1.2031	1.36138	0.00659934	0.135466
KANSL1	'KAT8 regulatory NSL complex subunit 1'	4	1.02837	0.897696	0.830106	0.87066	0.906708	0.0647935	0.780287	1.07087	1.39945	1.45154	1.53569	1.36439	0.00659934	0.135466
RPS18	'ribosomal protein S18'	2	0.718958	0.779038			0.748998	0.00889911	0.194617	1.52767	1.57976			1.55372	0.00659934	0.135466
ZNF512B	'zinc finger protein 512B'	4	1.09746	1.0479	1.05691	1.04489	1.06179	0.163084	0.944869	0.638115	0.706234	0.742298	0.834459	0.730277	0.00669933	0.137052
OSBPL1A	'oxysterol binding protein like 1A'	4	1.0509	0.983311	0.971295	1.08094	1.02161	0.562844	0.960979	0.858501	0.866515	0.778361	0.445779	0.737289	0.00669933	0.137052
DDX52	'DExD-box helicase 52'	4	0.640854	0.960781	0.745994	0.538717	0.721586	0.00029997	0.0172021	1.31129	1.13098	1.57976	1.41948	1.36038	0.00669933	0.137052
MAP2K7	'mitogen-activated protein kinase kinase 7'	3	1.11398	1.04639	0.873664		1.01135	0.772023	0.985372	0.521912	0.706234	0.894564		0.70757	0.00679932	0.13847
WASF3	'WAS protein family member 3'	4	0.998331	0.986315	1.00434	1.03888	1.00697	0.852215	0.989457	0.742298	0.850487	0.798396	0.598045	0.747306	0.00679932	0.13847
FMNL1	'formin like 1'	4	0.963785	1.09446	1.02236	0.966789	1.01185	0.752025	0.983534	1.39945	1.18708	1.17906	1.67593	1.36038	0.00679932	0.13847
GID8	'GID complex subunit 8 homolog'	4	0.960781	0.91572	0.917222	0.899198	0.92323	0.10089	0.918124	1.35537	1.28725	1.4275	1.38743	1.36439	0.00679932	0.13847
UQCR10	'ubiquinol-cytochrome c reductase, complex III subunit X'	4	0.953271	0.831608	1.11248	1.00734	0.976176	0.523548	0.955077	0.890557	0.842473	0.485849	0.72627	0.736287	0.00689931	0.139562
DUSP11	'dual specificity phosphatase 11'	4	1.02537	1.00284	1.10497	1.11398	1.06179	0.154085	0.944869	0.858501	0.88655	0.738291	0.477835	0.740294	0.00689931	0.139562
KMT2D	'lysine methyltransferase 2D'	4	1.49249	1.08995	1.03588	0.999833	1.15454	0.019898	0.353777	0.181316	1.35136	0.862508	0.582017	0.744301	0.00689931	0.139562
ANAPC1	'anaphase promoting complex subunit 1'	4	0.872162	0.8256	0.74299	1.0539	0.873664	0.0276972	0.443549	1.26321	1.49962	1.61182	1.0268	1.35036	0.00689931	0.139562
MTBP	'MDM2 binding protein'	4	0.933744	0.812082	0.616822	0.797062	0.789928	0.00249975	0.0766647	1.05484	1.49962	1.25119	1.62384	1.35737	0.00689931	0.139562
ZFYVE20	'empty'	4	0.881174	0.486147	0.899198	0.6754	0.73548	0.00029997	0.0172021	1.32732	1.4315	1.17506	1.51565	1.36238	0.00689931	0.139562
GABRA5	'gamma-aminobutyric acid type A receptor alpha5 subunit'	4	0.978805	0.879672	1.06742	1.03438	0.99007	0.783122	0.985823	0.706234	1.02279	0.517905	0.674178	0.730277	0.0069993	0.140328
PDE10A	'phosphodiesterase 10A'	4	1.07193	1.04339	1.01335	0.990821	1.02987	0.432157	0.946461	0.730277	0.69822	0.69822	0.834459	0.740294	0.0069993	0.140328
CARS2	'cysteinyl-tRNA synthetase 2, mitochondrial (putative)'	4	1.00434	1.09145	1.01185	0.972797	1.02011	0.582142	0.960979	0.533933	1.01878	0.902578	0.509891	0.741296	0.0069993	0.140328
RRP7A	'ribosomal RNA processing 7 homolog A'	4	0.951769	0.834612	0.768524	0.714452	0.817339	0.00429957	0.111431	1.09892	1.30729	1.33534	1.62384	1.34135	0.0069993	0.140328
CYB5A	'cytochrome b5 type A'	4	0.723464	0.824098	0.76552	0.90821	0.805323	0.0039996	0.105627	1.32732	1.34736	1.4876	1.24718	1.35237	0.0069993	0.140328
INTS1	'integrator complex subunit 1'	4	0.75801	0.75801	0.693424	0.906708	0.779038	0.00129987	0.0471503	1.11896	1.61983	1.62384	1.05885	1.35537	0.0069993	0.140328
STK11	'serine/threonine kinase 11'	4	1.03137	0.977303	0.963785	0.926234	0.974674	0.487451	0.950049	1.2592	1.40746	1.34335	1.45555	1.36639	0.0069993	0.140328
ETF1	'eukaryotic translation termination factor 1'	4	0.86315	0.771528	0.6754	0.903704	0.803446	0.00229977	0.0718738	1.18307	1.57576	1.40746	1.32732	1.3734	0.0069993	0.140328
HOPX	'HOP homeobox'	3	1.16055	1.31676	0.887182		1.12149	0.0624938	0.764311	1.0268	0.161281	0.930627		0.706234	0.00709929	0.141547
NRP2	'neuropilin 2'	4	0.996829	1.02537	1.09896	1.07493	1.04902	0.234677	0.944869	0.862508	0.529926	0.72627	0.830452	0.737289	0.00709929	0.141547
DISC1	'disrupted in schizophrenia 1'	4	1.04039	1.02537	1	0.975801	1.01039	0.770323	0.985372	0.173302	0.854494	1	0.930627	0.739606	0.00709929	0.141547
MRPL53	'mitochondrial ribosomal protein L53'	4	0.996829	1.01786	1.01485	0.981809	1.00284	0.930607	0.995362	0.738291	0.786375	0.61808	0.818431	0.740294	0.00709929	0.141547
RIT2	'Ras like without CAAX 2'	4	1.01185	1.02987	1.05841	0.972797	1.01823	0.618038	0.962543	0.902578	0.80641	0.874529	0.381666	0.741296	0.00709929	0.141547
YRDC	'yrdC N6-threonylcarbamoyltransferase domain containing'	4	0.672396	0.573264	0.510179	0.619826	0.593916	9.999e-05	0.0087257	0.834459	1.35136	1.57976	1.61583	1.34535	0.00719928	0.143224
NAA40	'N(alpha)-acetyltransferase 40, NatD catalytic subunit'	4	1.01335	0.935246	0.962283	0.84813	0.939753	0.150685	0.944869	1.32732	1.33133	1.46757	1.29527	1.35537	0.00719928	0.143224
GINS2	'GINS complex subunit 2'	4	0.510179	0.478637	0.550733	1.00884	0.637099	9.999e-05	0.0087257	1.35537	1.55171	1.61182	0.862508	1.34535	0.00729927	0.144735
RPP40	'ribonuclease P/MRP subunit p40'	4	0.78054	0.418557	0.733978	0.755006	0.67202	9.999e-05	0.0087257	1.21112	1.32732	1.52767	1.33934	1.35136	0.00729927	0.144735
CHMP4B	'charged multivesicular body protein 4B'	4	0.681408	0.887182	0.963785	0.932242	0.866154	0.0217978	0.375006	1.86827	1.37541	1.13899	1.04282	1.35637	0.00729927	0.144735
SSX1	'SSX family member 1'	2	1.1275	0.945761			1.03663	0.445055	0.946679	0.49787	0.758326			0.628098	0.00739926	0.145599
LRRC26	'leucine rich repeat containing 26'	3	1.08394	1.02837	1.08995		1.06742	0.167783	0.944869	0.854494	0.610066	0.634108		0.699556	0.00739926	0.145599
FDX1L	'empty'	4	0.83311	0.625834	0.84062	0.604806	0.726092	9.999e-05	0.0087257	0.662157	0.710241	0.634108	0.934634	0.735285	0.00739926	0.145599
ATXN1L	'ataxin 1 like'	4	0.876668	1.07193	1.0539	1.00133	1.00096	0.974403	0.996288	0.798396	0.706234	0.598045	0.84648	0.737289	0.00739926	0.145599
LRRK2	'leucine rich repeat kinase 2'	4	1.00284	1.02386	1.07794	1.0494	1.03851	0.323168	0.944869	0.742298	0.950662	0.810417	0.489856	0.748308	0.00739926	0.145599
CDC37	'cell division cycle 37'	4	0.579272	0.981809	0.837616	0.418557	0.704313	0.00019998	0.013281	1.72001	1.01878	1.27924	1.36338	1.34535	0.00739926	0.145599
PAPD7	'poly(A) RNA polymerase D7, non-canonical'	4	0.968291	1.00284	0.980307	0.959279	0.977678	0.538746	0.957582	1.50363	1.43952	1.26722	1.20711	1.35437	0.00739926	0.145599
CELA2B	'chymotrypsin like elastase family member 2B'	2	0.963785	0.947263			0.955524	0.338466	0.944869	0.485849	0.802403			0.644126	0.00749925	0.146768
PPTC7	'PTC7 protein phosphatase homolog'	4	1.00133	1.01335	0.998331	0.948765	0.990445	0.793621	0.986431	0.714248	0.53794	0.914599	0.794389	0.740294	0.00749925	0.146768
USP21	'ubiquitin specific peptidase 21'	4	1.01185	1.03438	0.538717	0.978805	0.890937	0.0449955	0.623312	0.754319	1.00275	0.001	1.21112	0.742298	0.00749925	0.146768
FAM89B	'family with sequence similarity 89 member B'	4	0.990821	0.980307	1.00734	0.944259	0.980682	0.59784	0.961359	1.30729	1.51565	1.38342	1.17506	1.34535	0.00749925	0.146768
MBTD1	'mbt domain containing 1'	4	1.11849	0.998331	0.998331	1.03888	1.03851	0.325567	0.944869	1.52767	1.01077	1.3714	1.52767	1.35938	0.00749925	0.146768
ASAP2	'ArfGAP with SH3 domain, ankyrin repeat and PH domain 2'	4	1.04489	1.07193	1.00434	1.07944	1.05015	0.228577	0.944869	0.866515	0.690206	0.650136	0.738291	0.736287	0.00759924	0.147923
GEN1	'GEN1, Holliday junction 5'' flap endonuclease'	4	1.04489	1.05691	1.0494	1.0479	1.04977	0.235576	0.944869	0.742298	0.634108	0.894564	0.674178	0.736287	0.00759924	0.147923
TPT1	'tumor protein, translationally-controlled 1'	4	0.909712	0.860146	0.729472	0.738484	0.809454	0.00419958	0.109153	0.626094	0.898571	0.642122	0.810417	0.744301	0.00759924	0.147923
ZFP36L1	'ZFP36 ring finger protein like 1'	4	0.962283	1.03288	0.956275	0.936748	0.972046	0.450155	0.946679	1.34335	1.17105	0.96669	1.89231	1.34335	0.00759924	0.147923
PSMD14	'proteasome 26S subunit, non-ATPase 14'	4	1.03438	0.909712	0.768524	0.721962	0.858644	0.0177982	0.323448	1.16303	1.21513	1.35537	1.66391	1.34936	0.00759924	0.147923
CADPS2	'calcium dependent secretion activator 2'	4	0.980307	1.16806	1.13501	1.0509	1.08357	0.0942906	0.906474	0.549961	0.962683	0.718256	0.706234	0.734284	0.00769923	0.148747
RPS6KA4	'ribosomal protein S6 kinase A4'	4	1.08845	1.02687	1.01185	0.993825	1.03025	0.430757	0.946461	1.04683	1.33534	1.41948	1.56374	1.34135	0.00769923	0.148747
ZNF580	'zinc finger protein 580'	4	0.903704	0.857142	0.849632	0.989319	0.899949	0.0535946	0.694003	1.38342	1.24718	1.30729	1.4315	1.34235	0.00769923	0.148747
CPSF4	'cleavage and polyadenylation specific factor 4'	4	0.588284	0.921728	0.661882	0.535713	0.676902	9.999e-05	0.0087257	1.59579	1.07488	1.31931	1.39143	1.34535	0.00769923	0.148747
COMMD2	'COMM domain containing 2'	4	0.956275	0.945761	0.91572	0.959279	0.944259	0.173183	0.944869	1.29927	1.17105	1.40746	1.53569	1.35337	0.00769923	0.148747
ZNF347	'zinc finger protein 347'	4	0.941255	0.917222	1.00734	0.963785	0.957401	0.274173	0.944869	1.54771	1.39945	1.33934	1.13899	1.35637	0.00769923	0.148747
GTF2E2	'general transcription factor IIE subunit 2'	4	0.483143	0.83311	0.77303	0.782042	0.717831	0.00039996	0.0202378	1.68795	1.23516	1.23917	1.29927	1.36539	0.00769923	0.148747
MBD2	'methyl-CpG binding domain protein 2'	4	1.03588	1.06592	1.06742	0.920226	1.02236	0.547645	0.959315	0.469821	0.842473	0.638115	0.978711	0.73228	0.00779922	0.149719
GPR18	'G protein-coupled receptor 18'	4	1.0494	1.01185	1.03438	0.975801	1.01786	0.630537	0.964923	0.942648	1.00275	0.561982	0.445779	0.738291	0.00779922	0.149719
CALML5	'calmodulin like 5'	4	1.08995	1.03288	1.00133	1.01936	1.03588	0.363964	0.944869	0.517905	0.88655	0.982718	0.594038	0.745303	0.00779922	0.149719
MPP3	'membrane palmitoylated protein 3'	4	1.08695	0.992323	1.00734	1.01035	1.02424	0.515848	0.953937	1.39945	1.43551	1.41147	1.11094	1.33934	0.00779922	0.149719
PSMD7	'proteasome 26S subunit, non-ATPase 7'	4	0.903704	0.974299	0.84813	0.77303	0.874791	0.0269973	0.435428	1.2552	1.19509	1.61583	1.29527	1.34034	0.00779922	0.149719
CENPK	'centromere protein K'	3	0.715954	1.01936	0.531207		0.755507	0.00309969	0.087763	1.49562	0.782368	1.96444		1.41414	0.00779922	0.149719
UFM1	'ubiquitin fold modifier 1'	4	0.959279	1.04339	1.04489	0.887182	0.983686	0.652635	0.970191	0.553968	0.954669	0.718256	0.758326	0.746305	0.00789921	0.151156
RBM12	'RNA binding motif protein 12'	4	1.00133	1.00884	0.932242	1.00584	0.987066	0.718328	0.97939	1.39544	1.37541	1.4315	1.22715	1.35737	0.00789921	0.151156
PWP2	'PWP2 periodic tryptophan protein homolog (yeast)'	3	0.706942	0.966789	0.616822		0.763517	0.00269973	0.0808755	1.39143	1.19509	1.69196		1.42616	0.00789921	0.151156
MFN2	'mitofusin 2'	4	0.830106	0.902202	0.78805	0.79556	0.82898	0.00739926	0.16962	1.32331	1.45955	1.34335	1.24718	1.34335	0.0079992	0.152424
LDLR	'low density lipoprotein receptor'	4	0.927736	0.914218	0.872162	0.983311	0.924357	0.0981902	0.917256	1.37941	1.4275	1.26321	1.31129	1.34535	0.0079992	0.152424
NUP93	'nucleoporin 93'	4	0.79556	0.804572	1.0509	0.956275	0.901827	0.0566943	0.717678	1.53569	1.39544	1.49962	0.990732	1.35537	0.0079992	0.152424
INTS3	'integrator complex subunit 3'	4	0.752002	0.603304	0.673898	0.933744	0.740737	0.00039996	0.0202378	1.35938	1.51565	1.53569	1.03481	1.36138	0.0079992	0.152424
ADAMDEC1	'ADAM like decysin 1'	4	1.00884	1.08695	1.00884	1.08545	1.04752	0.244276	0.944869	0.49787	0.646129	1.01477	0.798396	0.739292	0.00809919	0.153519
CASP3	'caspase 3'	4	1.07944	1.02837	1.07193	0.939753	1.02987	0.439456	0.946461	0.614073	0.922613	0.694213	0.730277	0.740294	0.00809919	0.153519
PNOC	'prepronociceptin'	4	0.989319	1.02687	1.02386	0.935246	0.993825	0.860914	0.99047	0.277484	1.0268	0.770347	0.906585	0.745303	0.00809919	0.153519
FARSA	'phenylalanyl-tRNA synthetase alpha subunit'	4	0.541721	0.555239	1.06592	0.519191	0.670518	0.00019998	0.013281	1.60781	1.43952	0.96669	1.3714	1.34635	0.00809919	0.153519
RFWD2	'ring finger and WD repeat domain 2'	4	0.914218	0.906708	0.917222	0.828604	0.891688	0.040296	0.575875	1.4275	1.2592	1.30729	1.40345	1.34936	0.00809919	0.153519
C16orf54	'chromosome 16 open reading frame 54'	4	1.16205	0.980307	0.950267	1	1.02316	0.540046	0.95812	0.674178	0.80641	0.918606	0.569996	0.742298	0.00819918	0.154927
ELP6	'elongator acetyltransferase complex subunit 6'	4	0.71295	0.830106	0.827102	0.85564	0.80645	0.00469953	0.119904	1.41548	1.38342	1.13899	1.41948	1.33934	0.00819918	0.154927
CRK	'CRK proto-oncogene, adaptor protein'	4	1.00884	0.990821	0.995327	1.01185	1.00171	0.957604	0.995822	1.4876	1.56774	1.28324	1.0308	1.34235	0.00819918	0.154927
SORCS2	'sortilin related VPS10 domain containing receptor 2'	4	1.08244	1.00584	1.03888	1.03438	1.04039	0.309969	0.944869	0.734284	0.798396	0.72627	0.694213	0.738291	0.00829917	0.155515
TRMT61A	'tRNA methyltransferase 61A'	4	0.953271	1.08995	0.945761	0.869158	0.964536	0.344366	0.944869	0.590031	0.902578	0.694213	0.774354	0.740294	0.00829917	0.155515
SIPA1	'signal-induced proliferation-associated 1'	4	0.947263	0.936748	0.950267	1.08244	0.97918	0.562844	0.960979	1.41948	1.4275	1.22314	1.27122	1.33534	0.00829917	0.155515
PRC1	'protein regulator of cytokinesis 1'	4	0.809078	0.980307	0.801568	0.87066	0.865403	0.020098	0.355583	1.53168	0.946655	1.50764	1.36739	1.33834	0.00829917	0.155515
TRMT112	'tRNA methyltransferase 11-2 homolog (S. cerevisiae)'	4	0.944259	0.91572	0.438083	0.487649	0.696428	9.999e-05	0.0087257	1.04683	1.38342	1.35938	1.59579	1.34635	0.00829917	0.155515
GAK	'cyclin G associated kinase'	4	0.980307	0.85564	0.726468	0.759512	0.830482	0.00779922	0.176106	1.07488	1.39143	1.47558	1.46356	1.35136	0.00829917	0.155515
RPS8	'ribosomal protein S8'	3	0.914218	0.567256	0.715954		0.732476	0.00139986	0.0495825	1.04282	1.60381	1.63586		1.4275	0.00829917	0.155515
RAB6A	'RAB6A, member RAS oncogene family'	1	0.487649				0.487649	0.00359964	0.0971957	1.97245				1.97245	0.00829917	0.155515
BTBD10	'BTB domain containing 10'	4	1.00133	0.995327	1.10497	1.02537	1.03175	0.407359	0.946461	1.08289	0.722263	0.365638	0.790382	0.740294	0.00839916	0.156415
GPM6B	'glycoprotein M6B'	4	1.04189	0.876668	0.909712	1.03137	0.964911	0.345865	0.944869	1.01878	0.706234	0.34961	0.902578	0.744301	0.00839916	0.156415
POLR2B	'RNA polymerase II subunit B'	4	0.965287	0.764018	0.777536	0.839118	0.83649	0.00769923	0.174503	0.946655	1.29126	1.53569	1.57576	1.33734	0.00839916	0.156415
NAT10	'N-acetyltransferase 10'	4	0.709946	0.628838	0.576268	0.954773	0.717456	0.00039996	0.0202378	1.22715	1.5437	1.35938	1.24718	1.34435	0.00839916	0.156415
RAB11FIP4	'RAB11 family interacting protein 4'	4	0.941255	0.90821	1.02987	0.963785	0.960781	0.30017	0.944869	1.6599	1.31931	1.19108	1.21112	1.34535	0.00839916	0.156415
SEC63	'SEC63 homolog, protein translocation regulator'	4	0.891688	0.896194	0.92323	0.76552	0.869158	0.0230977	0.389941	1.4836	1.13098	1.15101	1.63987	1.35136	0.00839916	0.156415
POLR2C	'RNA polymerase II subunit C'	4	0.822596	0.782042	0.837616	0.768524	0.802695	0.00329967	0.0918417	1.33534	1.53569	1.49562	0.994739	1.34034	0.00849915	0.157465
SMG6	'SMG6, nonsense mediated mRNA decay factor'	4	1.04189	0.846628	0.866154	0.945761	0.925108	0.09999	0.917256	1.16303	1.47157	1.41147	1.32732	1.34335	0.00849915	0.157465
CDK13	'cyclin dependent kinase 13'	4	0.966789	1.00434	1.00434	0.941255	0.97918	0.581842	0.960979	1.29527	1.3153	1.31931	1.44753	1.34435	0.00849915	0.157465
AARS	'alanyl-tRNA synthetase'	4	0.591288	0.691922	0.610814	0.681408	0.643858	9.999e-05	0.0087257	1.49962	1.34335	1.0268	1.51966	1.34736	0.00849915	0.157465
RAB1B	'RAB1B, member RAS oncogene family'	4	0.986315	0.887182	0.876668	0.914218	0.916096	0.079992	0.852493	1.21513	1.4876	1.44353	1.30328	1.36238	0.00849915	0.157465
PEG10	'paternally expressed 10'	3	1	1.08845	1.0524		1.04695	0.279672	0.944869	0.866515	0.654143	0.610066		0.710241	0.00859914	0.158343
IRF2	'interferon regulatory factor 2'	4	1.00734	0.968291	1.06742	1.01786	1.01523	0.680932	0.973518	0.810417	0.826445	0.678185	0.642122	0.739292	0.00859914	0.158343
SH3KBP1	'SH3 domain containing kinase binding protein 1'	4	1.00133	1.01635	0.962283	1.07193	1.01298	0.723328	0.980152	0.541947	0.794389	0.818431	0.814424	0.742298	0.00859914	0.158343
TMIGD1	'transmembrane and immunoglobulin domain containing 1'	4	1.04339	1.02687	1.07643	0.974299	1.03025	0.425357	0.946461	1.13899	1.30729	1.4876	1.41948	1.33834	0.00859914	0.158343
PKMYT1	'protein kinase, membrane associated tyrosine/threonine 1'	4	0.965287	0.755006	0.625834	0.81058	0.789177	0.00159984	0.0550467	1.05484	1.47558	1.51565	1.3153	1.34034	0.00859914	0.158343
UTP3	'UTP3, small subunit processome component homolog (S. cerevisiae)'	4	0.77303	0.812082	0.685914	0.843624	0.778663	0.00059994	0.0271612	1.3714	1.34736	1.31129	1.35537	1.34635	0.00859914	0.158343
RHOB	'ras homolog family member B'	4	1.07944	1.05991	1.05991	1.07193	1.0678	0.134587	0.944869	0.565989	0.834459	0.84648	0.722263	0.742298	0.00869913	0.15905
MRPS10	'mitochondrial ribosomal protein S10'	4	0.984813	0.977303	1.14102	1.126	1.05728	0.188081	0.944869	0.810417	0.950662	0.642122	0.586024	0.747306	0.00869913	0.15905
RNMT	'RNA guanine-7 methyltransferase'	4	0.673898	0.604806	0.747496	0.436581	0.615695	9.999e-05	0.0087257	1.68795	1.45555	1.47157	0.738291	1.33834	0.00869913	0.15905
NUP205	'nucleoporin 205'	4	0.932242	0.79556	0.84062	1.02386	0.898072	0.0534947	0.693205	1.28725	1.60381	1.41548	1.07087	1.34435	0.00869913	0.15905
CDC73	'cell division cycle 73'	4	0.797062	0.702436	0.836114	0.824098	0.789928	0.00269973	0.0808755	1.27924	1.716	1.18307	1.2031	1.34535	0.00869913	0.15905
RAB34	'RAB34, member RAS oncogene family'	4	0.977303	0.960781	0.935246	0.9007	0.943508	0.172283	0.944869	1.46356	1.26722	1.29927	1.39945	1.35737	0.00869913	0.15905
BRF2	'BRF2, RNA polymerase III transcription initiation factor subunit'	2	0.912716	0.582276			0.747496	0.00879912	0.193367	1.4275	1.70799			1.56774	0.00869913	0.15905
KLHL14	'kelch like family member 14'	4	1.01936	1.01035	1.0494	1.11549	1.04865	0.235376	0.944869	0.565989	0.72627	0.826445	0.874529	0.748308	0.00879912	0.159746
MEIS2	'Meis homeobox 2'	4	0.983311	0.998331	1.02386	0.996829	1.00058	0.983302	0.997598	0.714248	0.794389	0.626094	0.862508	0.74931	0.00879912	0.159746
CACTIN	'cactin, spliceosome C complex subunit'	4	0.959279	0.914218	0.984813	0.947263	0.951393	0.215978	0.944869	1.1991	1.15903	1.50764	1.4315	1.32432	0.00879912	0.159746
AP2M1	'adaptor related protein complex 2 mu 1 subunit'	4	0.574766	1.02837	0.861648	0.861648	0.831608	0.00619938	0.14677	1.69196	0.88655	1.47959	1.27523	1.33333	0.00879912	0.159746
SOCS3	'suppressor of cytokine signaling 3'	4	0.948765	0.926234	0.998331	0.980307	0.963409	0.335166	0.944869	1.33934	1.40746	1.15502	1.46356	1.34135	0.00879912	0.159746
ZSWIM8	'zinc finger SWIM-type containing 8'	4	0.959279	1.06592	0.8256	0.9007	0.937875	0.140286	0.944869	1.35938	1.16303	1.40345	1.45955	1.34635	0.00879912	0.159746
RPS19BP1	'ribosomal protein S19 binding protein 1'	4	0.879672	0.86315	0.79556	0.66038	0.799691	0.00309969	0.087763	1.21513	1.23115	1.37941	1.59178	1.35437	0.00879912	0.159746
PPM1F	'protein phosphatase, Mg2+/Mn2+ dependent 1F'	3	0.971295	0.876668	0.921728		0.92323	0.118988	0.940903	0.686199	0.934634	0.489856		0.703563	0.00889911	0.160273
FZD5	'frizzled class receptor 5'	3	1.02086	0.996829	0.971295		0.996328	0.926007	0.995332	0.409715	0.878536	0.838466		0.708906	0.00889911	0.160273
DTX2	'deltex E3 ubiquitin ligase 2'	4	1.06141	0.969793	0.911214	1.0524	0.998706	0.973303	0.996288	0.626094	0.718256	1.10293	0.553968	0.750312	0.00889911	0.160273
MAPKAP1	'mitogen-activated protein kinase associated protein 1'	4	1.02537	0.990821	0.987817	0.912716	0.97918	0.555944	0.960762	1.15903	1.45955	1.39143	1.31129	1.33033	0.00889911	0.160273
NOP14	'NOP14 nucleolar protein'	4	0.651368	0.79556	0.831608	0.857142	0.78392	0.00129987	0.0471503	1.44753	1.31129	1.32732	1.23516	1.33033	0.00889911	0.160273
LIN7C	'lin-7 homolog C, crumbs cell polarity complex component'	4	0.954773	0.944259	0.891688	0.929238	0.929989	0.119888	0.941423	1.24317	1.74004	1.17906	1.21112	1.34335	0.00889911	0.160273
POLD3	'DNA polymerase delta 3, accessory subunit'	4	0.869158	0.490653	0.666388	0.81058	0.709195	9.999e-05	0.0087257	1.23917	1.39544	1.55572	1.2031	1.34836	0.00889911	0.160273
WARS	'tryptophanyl-tRNA synthetase'	4	0.944259	0.828604	0.726468	0.63785	0.784295	0.00139986	0.0495825	1.06687	1.36338	1.53969	1.4315	1.35036	0.00889911	0.160273
WDR20	'WD repeat domain 20'	3	0.971295	0.981809	1.06141		1.00484	0.90331	0.99402	0.786375	0.509891	0.810417		0.702227	0.0089991	0.16143
IGSF9	'immunoglobulin superfamily member 9'	4	1.06292	1.04639	1.08845	1.01936	1.05428	0.19808	0.944869	0.738291	0.76634	0.830452	0.662157	0.74931	0.0089991	0.16143
UBE2Z	'ubiquitin conjugating enzyme E2 Z'	4	0.986315	0.995327	1.07343	1.04489	1.02499	0.49995	0.950133	1.29927	1.4315	1.28725	1.31129	1.33233	0.0089991	0.16143
THOC6	'THO complex 6'	4	0.902202	0.942757	0.981809	0.869158	0.923981	0.0965903	0.914937	1.26722	1.35136	1.29927	1.43952	1.33934	0.0089991	0.16143
BTN2A2	'butyrophilin subfamily 2 member A2'	3	1.10347	1.11398	1.01485		1.07744	0.135786	0.944869	0.814424	0.409715	0.866515		0.696885	0.00909909	0.162578
TMEM129	'transmembrane protein 129'	4	1.07043	1.05691	1.0539	1.01485	1.04902	0.232577	0.944869	0.634108	0.902578	0.545954	0.874529	0.739292	0.00909909	0.162578
ATF4	'activating transcription factor 4'	4	0.981809	0.990821	1.07643	0.920226	0.992323	0.829217	0.988177	0.557975	0.702227	0.694213	1.0268	0.745303	0.00909909	0.162578
RPL8	'ribosomal protein L8'	4	0.66038	0.643858	0.534211	0.619826	0.614569	9.999e-05	0.0087257	1.39544	1.13098	1.2031	1.62785	1.33934	0.00909909	0.162578
RNF122	'ring finger protein 122'	4	1.03288	1.00584	0.945761	1.08394	1.01711	0.643036	0.967822	0.734284	0.842473	0.918606	0.489856	0.746305	0.00919908	0.163878
TMEM211	'transmembrane protein 211'	4	0.977303	0.977303	1.00133	0.992323	0.987066	0.713729	0.978414	0.610066	0.758326	0.930627	0.706234	0.751313	0.00919908	0.163878
MMS22L	'MMS22 like, DNA repair protein'	3	0.574766	0.891688	0.78054		0.748998	0.00249975	0.0766647	1.49962	1.24718	1.45154		1.39945	0.00919908	0.163878
NF1	'neurofibromin 1'	3	0.996829	0.828604	0.948765		0.924732	0.121088	0.94342	0.53794	0.84648	0.742298		0.708906	0.00929907	0.164362
RBCK1	'RANBP2-type and C3HC4-type zinc finger containing 1'	4	0.978805	1.05841	1.11999	1.0509	1.05203	0.213879	0.944869	0.565989	0.674178	0.894564	0.854494	0.747306	0.00929907	0.164362
ITGAL	'integrin subunit alpha L'	4	1.09296	1.03288	1.1245	1.07043	1.08019	0.106489	0.928293	0.682192	0.770347	0.890557	0.654143	0.74931	0.00929907	0.164362
RANBP2	'RAN binding protein 2'	4	1.01485	0.770026	0.921728	0.876668	0.895819	0.0456954	0.630109	0.938641	1.6599	1.10293	1.60381	1.32632	0.00929907	0.164362
EIF2B2	'eukaryotic translation initiation factor 2B subunit beta'	4	1.04489	0.62283	0.7505	0.654372	0.768149	0.00079992	0.0329152	0.962683	1.43952	1.46757	1.44353	1.32832	0.00929907	0.164362
WBSCR22	'empty'	4	1.02987	0.640854	0.691922	0.604806	0.741863	0.00059994	0.0271612	1.00275	1.50764	1.29126	1.54771	1.33734	0.00929907	0.164362
FADD	'Fas associated via death domain'	4	0.971295	1.07794	0.990821	0.987817	1.00697	0.850215	0.989457	1.3714	1.22715	1.46356	1.32331	1.34635	0.00929907	0.164362
ACACA	'acetyl-CoA carboxylase alpha'	4	1.04339	0.969793	0.906708	1.02837	0.987066	0.714029	0.978414	1.18708	1.34736	1.61583	1.27122	1.35537	0.00929907	0.164362
MRPL18	'mitochondrial ribosomal protein L18'	4	1.00584	0.960781	0.953271	1.07493	0.998706	0.973403	0.996288	0.834459	0.441772	0.910592	0.798396	0.746305	0.00939906	0.165
MST4	'empty'	4	1.00734	0.992323	1.08545	1.08845	1.04339	0.283672	0.944869	0.61808	0.934634	0.694213	0.778361	0.756322	0.00939906	0.165
RPA1	'replication protein A1'	4	1.05991	1.10948	0.798564	0.873664	0.960405	0.294471	0.944869	1.07087	1.18708	1.42349	1.64788	1.33233	0.00939906	0.165
PFDN1	'prefoldin subunit 1'	4	0.673898	0.724966	1.03738	1.01936	0.863901	0.019798	0.352694	1.80416	1.37541	1.19108	0.974704	1.33634	0.00939906	0.165
C3orf17	'empty'	4	0.944259	0.57777	0.639352	0.89319	0.763643	0.0009999	0.0386771	1.13098	1.60781	1.55572	1.05885	1.33834	0.00939906	0.165
USP5	'ubiquitin specific peptidase 5'	4	0.573264	0.786548	0.944259	0.594292	0.72459	0.00029997	0.0172021	1.59579	1.31129	0.986725	1.46757	1.34034	0.00939906	0.165
TRAPPC8	'trafficking protein particle complex 8'	3	0.824098	1.06742	1.0479		0.979806	0.612639	0.962542	1.67593	1.59178	0.962683		1.41013	0.00939906	0.165
KIAA1549	'KIAA1549'	4	1.04189	1.09896	1.04189	1.04639	1.05728	0.187981	0.944869	0.774354	0.553968	0.754319	0.914599	0.74931	0.00949905	0.166431
SRSF1	'serine and arginine rich splicing factor 1'	4	0.756508	0.782042	0.685914	0.972797	0.799315	0.00229977	0.0718738	1.33934	1.32331	1.58778	1.13098	1.34535	0.00949905	0.166431
GPR85	'G protein-coupled receptor 85'	4	0.989319	0.995327	0.987817	1.00133	0.993449	0.850515	0.989457	0.814424	0.714248	0.718256	0.750312	0.74931	0.00959904	0.167858
FZD3	'frizzled class receptor 3'	4	1.10197	1.11699	1.0479	1.02086	1.07193	0.130587	0.944869	0.630101	0.650136	0.786375	0.938641	0.751313	0.00959904	0.167858
AKNA	'AT-hook transcription factor'	4	1.08995	0.939753	0.984813	0.938251	0.988192	0.746325	0.983259	0.670171	0.549961	0.758326	1.01077	0.747306	0.00969903	0.168627
ST8SIA3	'ST8 alpha-N-acetyl-neuraminide alpha-2,8-sialyltransferase 3'	4	1.00434	1.03888	0.974299	1.00584	1.00584	0.872513	0.991314	0.710241	0.678185	0.842473	0.76634	0.74931	0.00969903	0.168627
TAB2	'TGF-beta activated kinase 1/MAP3K7 binding protein 2'	4	0.992323	1.02837	0.953271	1.03888	1.00321	0.920708	0.995224	0.902578	0.509891	0.690206	0.894564	0.74931	0.00969903	0.168627
RNPEPL1	'arginyl aminopeptidase like 1'	4	0.981809	0.896194	0.968291	1.00734	0.963409	0.340466	0.944869	0.786375	0.722263	0.834459	0.670171	0.753317	0.00969903	0.168627
CRLF3	'cytokine receptor like factor 3'	4	0.965287	1.02837	1.02086	1.04339	1.01448	0.689931	0.973882	1.36338	1.47558	1.29927	1.16704	1.32632	0.00969903	0.168627
ATP1A1	'ATPase Na+/K+ transporting subunit alpha 1'	4	0.556741	0.875166	0.62283	0.894692	0.737357	0.00069993	0.0298902	1.51164	1.04683	1.57175	1.21112	1.33534	0.00969903	0.168627
GFER	'growth factor, augmenter of liver regeneration'	3	0.929238	0.777536	0.776034		0.827603	0.0152985	0.289677	0.830452	0.501877	0.802403		0.711577	0.00979902	0.169875
TRIM72	'tripartite motif containing 72'	4	1.05991	0.975801	0.983311	1.02386	1.01072	0.765423	0.984404	0.714248	0.790382	0.92662	0.590031	0.75532	0.00979902	0.169875
NOL11	'nucleolar protein 11'	4	0.84062	0.786548	0.821094	0.744492	0.798189	0.00259974	0.0786628	1.46356	1.3153	1.31129	1.26321	1.33834	0.00979902	0.169875
ACAA2	'acetyl-CoA acyltransferase 2'	3	1.00434	1.03438	0.975801		1.00484	0.89811	0.993614	0.818431	0.982718	0.337589		0.712913	0.00989901	0.171279
POLE2	'DNA polymerase epsilon 2, accessory subunit'	4	0.492155	0.896194	1.0509	0.74299	0.79556	0.00229977	0.0718738	1.62384	1.31931	0.914599	1.51565	1.34335	0.00989901	0.171279
REG3A	'regenerating family member 3 alpha'	4	0.992323	1.03137	0.984813	1.08695	1.02386	0.518248	0.953993	0.778361	0.61808	0.770347	0.838466	0.751313	0.009999	0.172514
PHAX	'phosphorylated adaptor for RNA export'	4	0.981809	0.296895	0.334445	0.960781	0.643482	0.00019998	0.013281	1.17906	1.57175	1.55171	1.05084	1.33834	0.009999	0.172514
STAT5B	'signal transducer and activator of transcription 5B'	3	1.02837	0.941255	0.894692		0.954773	0.286371	0.944869	1.47959	1.26321	1.47959		1.40746	0.009999	0.172514
YOD1	'YOD1 deubiquitinase'	4	1.09446	0.987817	1.08695	1.01635	1.04639	0.256574	0.944869	0.397694	0.80641	0.742298	1.05885	0.751313	0.010099	0.173576
KNDC1	'kinase non-catalytic C-lobe domain containing 1'	4	1.01936	1.02086	0.981809	1	1.00551	0.880512	0.992345	0.750312	0.874529	0.838466	0.553968	0.754319	0.010099	0.173576
NUP98	'nucleoporin 98'	4	0.899198	0.909712	0.894692	0.983311	0.921728	0.0956904	0.912146	1.33934	0.88655	1.55973	1.55171	1.33433	0.010099	0.173576
ABCE1	'ATP binding cassette subfamily E member 1'	3	0.583778	0.79556	0.79556		0.724966	0.00139986	0.0495825	1.44753	1.0869	1.72001		1.41815	0.010099	0.173576
DYNLL1	'dynein light chain LC8-type 1'	1	0.950267				0.950267	0.40156	0.945357	0.513898				0.513898	0.010199	0.174135
SERPINB4	'serpin family B member 4'	3	1.1275	1.11549	1.03288		1.09196	0.10239	0.9211	0.557975	0.870522	0.710241		0.712913	0.010199	0.174135
PELO	'pelota homolog (Drosophila)'	4	0.960781	0.505673	0.669392	0.711448	0.711823	0.00029997	0.0172021	0.862508	0.84648	0.830452	0.473828	0.753317	0.010199	0.174135
PPP2R1A	'protein phosphatase 2 scaffold subunit Aalpha'	4	0.702436	1.02537	0.768524	0.338951	0.708819	0.00069993	0.0298902	1.29527	0.830452	1.55973	1.60781	1.32331	0.010199	0.174135
BSCL2	'BSCL2, seipin lipid droplet biogenesis associated'	4	0.939753	0.963785	1.05541	0.996829	0.988943	0.756124	0.98383	1.2592	1.34736	1.34335	1.34335	1.32331	0.010199	0.174135
CRNKL1	'crooked neck pre-mRNA splicing factor 1'	4	0.909712	0.834612	0.953271	0.90821	0.901451	0.0575942	0.725005	1.35938	1.49161	1.07488	1.40746	1.33333	0.010199	0.174135
DCSTAMP	'dendrocyte expressed seven transmembrane protein'	4	1.01185	1.00434	0.9007	0.217289	0.783544	0.0019998	0.0646232	1.14701	0.906585	1.10293	2.19684	1.33834	0.010199	0.174135
DNMT3A	'DNA methyltransferase 3 alpha'	4	1.01335	1.07193	0.998331	1.04639	1.0325	0.39666	0.944869	0.678185	0.606059	0.890557	0.814424	0.747306	0.010299	0.175345
SNRPD3	'small nuclear ribonucleoprotein D3 polypeptide'	3	1.06442	0.729472	0.951769		0.91522	0.09959	0.917256	0.870522	1.49161	1.83221		1.39811	0.010299	0.175345
RPS19	'ribosomal protein S19'	3	0.612316	0.84062	0.741488		0.731475	0.00139986	0.0495825	1.34335	1.49962	1.35537		1.39945	0.010299	0.175345
LRPPRC	'leucine rich pentatricopeptide repeat containing'	4	1.07193	0.932242	0.926234	0.954773	0.971295	0.438556	0.946461	0.702227	0.862508	0.650136	0.798396	0.753317	0.010399	0.176217
ZNF688	'zinc finger protein 688'	4	1.01635	1.08545	0.980307	1.04339	1.03137	0.411559	0.946461	0.894564	0.49787	0.678185	0.954669	0.756322	0.010399	0.176217
G3BP1	'G3BP stress granule assembly factor 1'	4	1.04189	1.03137	0.987817	0.936748	0.999457	0.986601	0.997793	1.0268	1.54771	1.44353	1.32331	1.33534	0.010399	0.176217
INTS5	'integrator complex subunit 5'	4	0.785046	0.753504	0.918724	0.899198	0.839118	0.00979902	0.208738	1.42349	1.44753	1.30328	1.18307	1.33934	0.010399	0.176217
RUNDC1	'RUN domain containing 1'	4	0.845126	0.965287	1.0494	0.974299	0.958528	0.279472	0.944869	1.3153	1.57976	1.19509	1.28324	1.34335	0.010399	0.176217
SBDS	'SBDS, ribosome assembly guanine nucleotide exchange factor'	4	0.633344	0.601802	0.510179	0.854138	0.649866	0.00019998	0.013281	0.642122	0.790382	0.890557	0.678185	0.750312	0.010499	0.177412
ZMYM2	'zinc finger MYM-type containing 2'	4	1.0509	1.13802	1.01786	0.995327	1.05053	0.224278	0.944869	0.758326	0.421736	0.874529	0.946655	0.750312	0.010499	0.177412
EXOSC1	'exosome component 1'	4	0.819592	0.747496	0.714452	0.842122	0.780916	0.0019998	0.0646232	1.37941	1.29527	1.36338	1.27523	1.32832	0.010499	0.177412
PARS2	'prolyl-tRNA synthetase 2, mitochondrial (putative)'	4	0.854138	0.884178	0.977303	0.963785	0.919851	0.0840916	0.868514	0.810417	0.553968	0.84648	0.80641	0.754319	0.0105989	0.1786
XRCC5	'X-ray repair cross complementing 5'	4	0.60781	0.752002	0.541721	0.687416	0.647237	9.999e-05	0.0087257	1.43551	1.01077	1.46757	1.40746	1.33033	0.0105989	0.1786
PSMB4	'proteasome subunit beta 4'	4	0.854138	0.800066	0.79556	0.84062	0.822596	0.00659934	0.155222	1.16704	1.45955	1.17506	1.51966	1.33033	0.0105989	0.1786
DRAP1	'DR1 associated protein 1'	4	1.01335	0.854138	0.935246	1.07193	0.968666	0.39896	0.945225	1.27122	1.5998	1.42349	1.04282	1.33433	0.0106989	0.180117
LOR	'loricrin'	4	0.974299	0.933744	1.01635	0.927736	0.963034	0.326467	0.944869	0.930627	0.385673	0.69822	0.986725	0.750312	0.0107989	0.181125
SENP6	'SUMO1/sentrin specific peptidase 6'	4	0.739986	0.993825	1.03438	0.894692	0.91572	0.0781922	0.842256	1.47959	1.41948	0.798396	1.5998	1.32432	0.0107989	0.181125
RAPGEFL1	'Rap guanine nucleotide exchange factor like 1'	4	0.971295	0.963785	1.07493	1.01185	1.00547	0.873513	0.991525	1.5437	1.35537	1.22314	1.19509	1.32933	0.0107989	0.181125
RINT1	'RAD50 interactor 1'	4	1.01635	0.906708	0.72046	0.938251	0.895443	0.0476952	0.644885	0.714248	1.59178	1.41948	1.5998	1.33133	0.0107989	0.181125
ZMYM4	'zinc finger MYM-type containing 4'	4	0.993825	0.942757	0.956275	0.960781	0.963409	0.328767	0.944869	0.549961	0.678185	1.00676	0.798396	0.758326	0.0108989	0.182463
TM2D3	'TM2 domain containing 3'	4	1.07193	1.01635	1.00284	0.975801	1.01673	0.642536	0.967773	1.21913	1.32732	1.23917	1.52367	1.32732	0.0108989	0.182463
IMMP1L	'inner mitochondrial membrane peptidase subunit 1'	3	1.11098	1.08244	1.09446		1.09596	0.0908909	0.892819	0.782368	1.22715	0.153267		0.720927	0.0109989	0.183119
EXPH5	'exophilin 5'	4	1.07043	1.03588	1.01335	1.08394	1.0509	0.220678	0.944869	0.910592	0.810417	0.862508	0.417729	0.750312	0.0109989	0.183119
ZNF703	'zinc finger protein 703'	4	0.966789	1.03288	1.02987	1.01485	1.0111	0.754725	0.98383	0.762333	0.834459	0.738291	0.666164	0.750312	0.0109989	0.183119
MOB1A	'MOB kinase activator 1A'	4	0.969793	1.00434	1.06592	1.03288	1.01823	0.624138	0.963276	0.850487	0.782368	0.586024	0.786375	0.751313	0.0109989	0.183119
MLPH	'melanophilin'	4	1.00584	1.12149	1.09296	0.987817	1.05203	0.213379	0.944869	0.782368	0.838466	0.565989	0.850487	0.759327	0.0109989	0.183119
RFC4	'replication factor C subunit 4'	4	0.872162	0.846628	0.68291	0.657376	0.764769	0.0009999	0.0386771	1.2552	1.16303	1.53168	1.3153	1.3163	0.0109989	0.183119
BYSL	'bystin like'	4	0.842122	0.842122	0.69042	0.794058	0.792181	0.00209979	0.066897	1.20711	1.0308	1.57576	1.47157	1.32131	0.0110989	0.184444
ALG14	'ALG14, UDP-N-acetylglucosaminyltransferase subunit'	4	0.798564	0.830106	0.631842	0.899198	0.789928	0.00169983	0.0572868	1.4275	1.22314	1.47157	1.17906	1.32532	0.0110989	0.184444
NME3	'NME/NM23 nucleoside diphosphate kinase 3'	4	1.06292	0.977303	0.966789	1.07643	1.02086	0.567343	0.960979	0.626094	0.80641	0.96669	0.614073	0.753317	0.0111989	0.185593
IFT46	'intraflagellar transport 46'	4	1.07643	1.03288	1.07043	1.1245	1.07606	0.110289	0.934427	0.610066	0.754319	1.05885	0.610066	0.758326	0.0111989	0.185593
SDHA	'succinate dehydrogenase complex flavoprotein subunit A'	4	0.783544	0.804572	0.756508	0.812082	0.789177	0.00179982	0.0597646	1.4315	1.2552	1.30328	1.30328	1.32331	0.0111989	0.185593
IL1B	'interleukin 1 beta'	3	0.965287	1.08244	1.14553		1.06442	0.176182	0.944869	0.774354	0.694213	0.710241		0.72627	0.0112989	0.186566
SNAP91	'synaptosome associated protein 91'	4	0.935246	0.918724	1.00734	1.02386	0.971295	0.437156	0.946461	1.40746	1.13498	1.4876	1.23516	1.3163	0.0112989	0.186566
DHX29	'DExH-box helicase 29'	4	0.876668	0.875166	0.890186	0.944259	0.89657	0.0517948	0.679958	1.20711	1.3714	1.33534	1.35537	1.3173	0.0112989	0.186566
NAA50	'N(alpha)-acetyltransferase 50, NatE catalytic subunit'	3	0.914218	0.673898	0.875166		0.821094	0.0138986	0.271421	1.35537	1.4315	1.40746		1.39811	0.0112989	0.186566
ADRBK2	'empty'	4	1.04189	1.07944	1.0494	1.03888	1.0524	0.212179	0.944869	0.80641	0.590031	0.870522	0.738291	0.751313	0.0113989	0.187531
SMU1	'DNA replication regulator and spliceosomal factor'	4	0.954773	0.88568	1.09746	0.834612	0.943132	0.165883	0.944869	1.4315	1.46757	1.62785	0.794389	1.33033	0.0113989	0.187531
RPL11	'ribosomal protein L11'	4	0.483143	0.777536	0.783544	0.66789	0.678028	0.00019998	0.013281	1.41548	1.37541	1.24317	1.29527	1.33233	0.0113989	0.187531
SAR1A	'secretion associated Ras related GTPase 1A'	3	0.947263	0.941255	0.851134		0.913217	0.0927907	0.899234	1.55171	1.30328	1.28725		1.38075	0.0113989	0.187531
OPRM1	'opioid receptor mu 1'	4	0.935246	1.01936	0.978805	0.993825	0.981809	0.618538	0.962543	0.710241	0.610066	0.994739	0.706234	0.75532	0.0114989	0.189004
ARHGEF4	'Rho guanine nucleotide exchange factor 4'	2	0.936748	0.926234			0.931491	0.172383	0.944869	0.854494	0.473828			0.664161	0.0115988	0.189784
RAD51AP2	'RAD51 associated protein 2'	4	1.10047	1.07794	0.990821	1.02386	1.04827	0.240376	0.944869	0.714248	0.742298	0.702227	0.854494	0.753317	0.0115988	0.189784
SEC24B	'SEC24 homolog B, COPII coat complex component'	4	1.05691	1.06141	0.981809	1.02386	1.031	0.410159	0.946461	0.798396	0.834459	0.662157	0.722263	0.754319	0.0115988	0.189784
C1GALT1C1	'C1GALT1 specific chaperone 1'	4	1.02537	1.04489	1.0539	1.0524	1.04414	0.273873	0.944869	0.72627	0.826445	0.561982	0.914599	0.757324	0.0115988	0.189784
DNTTIP2	'deoxynucleotidyltransferase terminal interacting protein 2'	4	0.85564	0.849632	0.953271	0.918724	0.894317	0.0489951	0.655591	1.53168	1.37541	1.09491	1.29126	1.32331	0.0115988	0.189784
GPR39	'G protein-coupled receptor 39'	4	1.08545	1.07043	0.986315	1.02386	1.04151	0.29587	0.944869	0.76634	0.922613	0.473828	0.858501	0.75532	0.0116988	0.190901
PAGR1	'PAXIP1 associated glutamate rich protein 1'	4	1.00884	1.02687	0.992323	1.00734	1.00884	0.808119	0.987303	0.822438	0.874529	0.533933	0.790382	0.75532	0.0116988	0.190901
C11orf44	'chromosome 11 open reading frame 44'	4	1.07794	1.06592	1.05541	1.123	1.08057	0.10309	0.921795	0.545954	0.870522	0.902578	0.710241	0.757324	0.0116988	0.190901
PDCD5	'programmed cell death 5'	4	0.890186	0.837616	0.83311	0.797062	0.839494	0.00889911	0.194617	1.18708	1.20711	1.49962	1.39945	1.32331	0.0117988	0.192186
CNOT3	'CCR4-NOT transcription complex subunit 3'	3	0.960781	0.553737	0.726468		0.746995	0.0019998	0.0646232	1.15101	1.5998	1.37541		1.37541	0.0117988	0.192186
PPP2CB	'protein phosphatase 2 catalytic subunit beta'	4	1.03588	1.05991	1.01936	1.07493	1.04752	0.248275	0.944869	0.834459	0.321561	0.794389	1.06687	0.754319	0.0118988	0.192944
DYNLRB2	'dynein light chain roadblock-type 2'	4	1.04639	1.04189	1.0479	1.09296	1.05728	0.181482	0.944869	0.245428	0.96669	0.994739	0.830452	0.759327	0.0118988	0.192944
FOXM1	'forkhead box M1'	4	0.960781	0.938251	0.884178	0.768524	0.887933	0.039896	0.572424	1.23115	1.50764	1.31931	1.26321	1.33033	0.0118988	0.192944
KAT8	'lysine acetyltransferase 8'	3	0.89319	0.60781	0.471127		0.657376	0.00019998	0.013281	0.954669	1.83621	1.35136		1.38075	0.0118988	0.192944
TM2D1	'TM2 domain containing 1'	3	0.960781	0.966789	0.906708		0.944759	0.20178	0.944869	1.41948	1.39143	1.35136		1.38743	0.0118988	0.192944
TPSD1	'tryptase delta 1'	4	1.03588	1.06892	1.05541	1.08394	1.06104	0.165283	0.944869	0.778361	0.874529	0.594038	0.794389	0.760329	0.0119988	0.193524
RAB27A	'RAB27A, member RAS oncogene family'	4	1.10948	1.03137	0.966789	1.07493	1.04564	0.264374	0.944869	1.01077	0.501877	0.946655	0.586024	0.761331	0.0119988	0.193524
CASC3	'cancer susceptibility 3'	4	0.990821	0.926234	0.918724	0.950267	0.946512	0.191981	0.944869	1.29927	1.53569	1.29126	1.16704	1.32331	0.0119988	0.193524
KDM2A	'lysine demethylase 2A'	4	1.04189	0.917222	0.897696	0.950267	0.951769	0.222878	0.944869	1.5437	1.32331	1.13098	1.30328	1.32532	0.0119988	0.193524
PFAS	'phosphoribosylformylglycinamidine synthase'	4	0.594292	0.598798	0.681408	0.72797	0.650617	9.999e-05	0.0087257	1.04683	1.19509	1.54771	1.5437	1.33333	0.0119988	0.193524
UPF1	'UPF1, RNA helicase and ATPase'	3	0.959279	0.739986	0.806074		0.835113	0.0190981	0.343272	0.990732	1.5998	1.55973		1.38342	0.0119988	0.193524
C5	'complement C5'	4	1.01335	1.0494	1.06892	1.09446	1.05653	0.184382	0.944869	0.437765	1.13899	0.654143	0.802403	0.758326	0.0120988	0.194269
HNRNPF	'heterogeneous nuclear ribonucleoprotein F'	4	0.921728	0.83311	0.881174	0.854138	0.872538	0.0238976	0.398971	1.36338	1.34335	1.4315	1.12296	1.3153	0.0120988	0.194269
SF3B3	'splicing factor 3b subunit 3'	4	0.996829	0.80307	0.842122	1.14403	0.946512	0.188581	0.944869	1.64388	1.67994	1.15101	0.794389	1.3173	0.0120988	0.194269
SF3B2	'splicing factor 3b subunit 2'	4	0.942757	0.906708	0.894692	0.945761	0.922479	0.10119	0.91854	1.19108	1.4275	1.47157	1.1991	1.32231	0.0120988	0.194269
POLR1C	'RNA polymerase I subunit C'	4	0.917222	0.672396	0.723464	0.589786	0.725717	0.00039996	0.0202378	1.1991	1.4275	1.32732	1.36739	1.33033	0.0120988	0.194269
PDAP1	'PDGFA associated protein 1'	4	0.768524	0.70544	0.902202	0.794058	0.792556	0.00159984	0.0550467	1.51164	1.30729	1.19108	1.2592	1.3173	0.0121988	0.195354
SMARCA5	'SWI/SNF related, matrix associated, actin dependent regulator of chromatin, subfamily a, member 5'	4	1.06141	0.93074	0.983311	0.981809	0.989319	0.760524	0.984356	1.17506	1.41147	1.35938	1.32331	1.3173	0.0121988	0.195354
BRMS1	'breast cancer metastasis suppressor 1'	3	0.929238	1.02236	1.09145		1.01435	0.724728	0.980393	1.4275	1.43551	1.30328		1.38876	0.0121988	0.195354
SIAH1	'siah E3 ubiquitin protein ligase 1'	4	1.0479	0.981809	1.06141	1.0509	1.03551	0.366563	0.944869	0.610066	0.874529	0.918606	0.634108	0.759327	0.0122988	0.196259
ACTA2	'actin, alpha 2, smooth muscle, aorta'	4	0.968291	1.06892	1.05991	0.993825	1.02274	0.539646	0.95812	1.12697	0.65815	0.173302	1.09091	0.762333	0.0122988	0.196259
C7orf26	'chromosome 7 open reading frame 26'	4	0.962283	0.945761	0.9007	0.993825	0.950642	0.218278	0.944869	1.25119	1.33133	1.30328	1.38342	1.3173	0.0122988	0.196259
CLASRP	'CLK4 associating serine/arginine rich protein'	4	0.887182	0.942757	0.770026	0.84062	0.860146	0.0186981	0.337763	1.35938	1.19509	1.20711	1.51966	1.32031	0.0122988	0.196259
YPEL4	'yippee like 4'	4	0.947263	1.03588	1.00133	1.00584	0.99758	0.945905	0.995362	1.18708	1.2552	1.35537	1.45555	1.3133	0.0123988	0.197505
BANP	'BTG3 associated nuclear protein'	3	1.00884	0.610814	0.618324		0.745994	0.00159984	0.0550467	1.11094	1.58377	1.4315		1.37541	0.0123988	0.197505
MYLPF	'myosin light chain, phosphorylatable, fast skeletal muscle'	3	1.0524	1.09896	1.09896		1.08344	0.115088	0.939855	0.622087	0.878536	0.678185		0.72627	0.0124988	0.198748
PIGW	'phosphatidylinositol glycan anchor biosynthesis class W'	4	1.05691	0.984813	1.07794	0.981809	1.02537	0.493351	0.950049	1.23115	1.21513	1.51565	1.31129	1.31831	0.0124988	0.198748
CCNYL1	'cyclin Y like 1'	4	1.03137	0.984813	1.0479	1.04189	1.02649	0.481252	0.950049	0.96669	0.998746	0.509891	0.557975	0.758326	0.0125987	0.199986
PSMD1	'proteasome 26S subunit, non-ATPase 1'	4	0.914218	0.857142	0.914218	1.02837	0.928487	0.118288	0.940903	1.36338	1.55973	1.3153	1.0268	1.3163	0.0125987	0.199986
KRT79	'keratin 79'	4	1.01035	0.882676	0.942757	1.23114	1.01673	0.656334	0.971157	0.874529	0.49787	0.814424	0.866515	0.763334	0.0126987	0.201043
DEFB118	'defensin beta 118'	4	1.00734	1.08995	0.876668	0.966789	0.985188	0.687031	0.973604	1.28324	1.25119	1.42349	1.29126	1.3123	0.0126987	0.201043
DRD5	'dopamine receptor D5'	4	0.854138	0.914218	0.974299	0.75801	0.875166	0.030397	0.475403	1.13899	1.3714	1.33934	1.42349	1.31831	0.0126987	0.201043
NAAA	'N-acylethanolamine acid amidase'	4	0.969793	1.04489	0.926234	0.926234	0.966789	0.367663	0.944869	0.61808	0.606059	0.822438	0.978711	0.756322	0.0127987	0.201742
KRTAP20-2	'keratin associated protein 20-2'	4	1.03888	1.10647	1.04189	1.33328	1.13013	0.0370963	0.545246	0.818431	0.878536	0.862508	0.469821	0.757324	0.0127987	0.201742
GSC	'goosecoid homeobox'	4	0.941255	1.07193	1.01335	1.07493	1.02537	0.49835	0.950133	0.910592	0.533933	0.898571	0.690206	0.758326	0.0127987	0.201742
AQP8	'aquaporin 8'	4	1.01635	0.987817	1.07343	1.01335	1.02274	0.541946	0.95833	0.610066	0.798396	0.69822	0.930627	0.759327	0.0127987	0.201742
SLC39A10	'solute carrier family 39 member 10'	4	0.91572	0.888684	0.935246	0.851134	0.897696	0.0526947	0.687276	1.25119	1.50363	1.2031	1.3153	1.31831	0.0127987	0.201742
MAPRE3	'microtubule associated protein RP/EB family member 3'	4	0.984813	0.987817	0.951769	0.992323	0.97918	0.566043	0.960979	0.830452	0.670171	0.930627	0.61808	0.762333	0.0128987	0.202611
RPP38	'ribonuclease P/MRP subunit p38'	4	0.63785	0.633344	0.8256	0.830106	0.731725	0.00029997	0.0172021	1.51966	1.44753	1.16704	1.10293	1.30929	0.0128987	0.202611
AHCTF1	'AT-hook containing transcription factor 1'	4	1.07343	0.941255	0.66789	0.806074	0.872162	0.0281972	0.449959	0.922613	1.23516	1.57175	1.51966	1.3123	0.0128987	0.202611
SLC35B2	'solute carrier family 35 member B2'	4	0.959279	0.993825	1.02086	1.00133	0.993825	0.862314	0.990489	1.12296	1.38342	1.20711	1.56774	1.32031	0.0128987	0.202611
THBS2	'thrombospondin 2'	4	1.04189	1.08995	1.00133	1.06742	1.05015	0.231877	0.944869	0.682192	0.810417	0.838466	0.710241	0.760329	0.0129987	0.203297
CHEK1	'checkpoint kinase 1'	4	0.984813	0.981809	1.0494	0.956275	0.993074	0.841816	0.989087	1.67593	1.71199	0.770347	1.08289	1.31029	0.0129987	0.203297
B3GNT1	'empty'	4	0.996829	0.966789	0.978805	1.0524	0.998706	0.973103	0.996288	1.0308	1.35136	1.47959	1.39544	1.3143	0.0129987	0.203297
VPS37A	'VPS37A, ESCRT-I subunit'	4	0.857142	0.831608	0.969793	0.918724	0.894317	0.0468953	0.640784	1.36739	1.35136	1.27122	1.27122	1.3153	0.0129987	0.203297
ANAPC15	'anaphase promoting complex subunit 15'	3	0.591288	1.02987	0.861648		0.827603	0.0161984	0.301969	1.68795	1.03481	1.41548		1.37941	0.0129987	0.203297
PYGB	'glycogen phosphorylase B'	4	1.10047	0.992323	1.08394	0.959279	1.034	0.371163	0.944869	0.782368	0.385673	0.814424	1.06286	0.761331	0.0130987	0.204331
ATR	'ATR serine/threonine kinase'	4	0.510179	0.917222	0.914218	0.809078	0.787675	0.00239976	0.0742282	1.5998	1.22715	1.17105	1.28725	1.32131	0.0130987	0.204331
ZIM3	'zinc finger imprinted 3'	3	0.84813	0.822596	0.866154		0.845627	0.0232977	0.391488	1.36739	1.39143	1.36338		1.37407	0.0130987	0.204331
C12orf73	'chromosome 12 open reading frame 73'	4	1.0479	1.01635	1.02236	1.04489	1.03288	0.389061	0.944869	0.549961	0.870522	0.762333	0.842473	0.756322	0.0131987	0.205005
DCHS1	'dachsous cadherin-related 1'	4	1.10347	0.966789	0.905206	1.01335	0.997204	0.936806	0.995362	0.810417	0.505884	0.822438	0.906585	0.761331	0.0131987	0.205005
GAL	'galanin and GMAP prepropeptide'	4	0.736982	0.968291	0.995327	0.998331	0.924732	0.10259	0.921486	1.34736	1.13498	1.3153	1.47558	1.31831	0.0131987	0.205005
NR2F6	'nuclear receptor subfamily 2 group F member 6'	3	0.93074	0.959279	0.91572		0.935246	0.156484	0.944869	1.20711	1.15502	1.73604		1.36606	0.0131987	0.205005
PYGM	'glycogen phosphorylase, muscle associated'	3	1.02236	1.07493	0.953271		1.01686	0.681232	0.973518	1.39544	1.24718	1.47157		1.3714	0.0131987	0.205005
RHOXF1	'Rhox homeobox family member 1'	3	0.981809	0.849632	0.926234		0.919225	0.105289	0.928293	1.08289	0.465814	0.630101		0.72627	0.0132987	0.205674
NTN3	'netrin 3'	4	1.03588	1.09145	1.08695	1.00584	1.05503	0.190781	0.944869	1.06687	0.686199	0.690206	0.614073	0.764336	0.0132987	0.205674
UBE2S	'ubiquitin conjugating enzyme E2 S'	4	0.953271	1.00284	0.783544	0.905206	0.911214	0.0690931	0.802635	1.13899	1.35136	1.33534	1.44753	1.31831	0.0132987	0.205674
ZFR	'zinc finger RNA binding protein'	3	1.01485	0.909712	0.986315		0.970293	0.464854	0.949255	1.45555	1.33534	1.30729		1.36606	0.0132987	0.205674
BTBD7	'BTB domain containing 7'	3	1.00284	0.926234	0.963785		0.964285	0.383762	0.944869	1.38743	1.29126	1.4315		1.37006	0.0132987	0.205674
FHL2	'four and a half LIM domains 2'	4	0.996829	1.06442	1.01936	1.01485	1.02386	0.525747	0.955635	0.770347	0.682192	0.854494	0.714248	0.75532	0.0133987	0.206866
B4GALT6	'beta-1,4-galactosyltransferase 6'	4	1.07643	0.981809	1.03588	1.05841	1.03813	0.320868	0.944869	0.814424	0.706234	0.88655	0.646129	0.763334	0.0133987	0.206866
HDAC5	'histone deacetylase 5'	4	1.00133	0.963785	0.88568	0.962283	0.953271	0.233877	0.944869	1.0869	1.29927	1.38342	1.47157	1.31029	0.0134987	0.207877
ECT2	'epithelial cell transforming 2'	4	1.02687	0.732476	0.914218	0.729472	0.850759	0.0141986	0.275492	0.998746	1.38743	1.20711	1.66792	1.3153	0.0134987	0.207877
KAT7	'lysine acetyltransferase 7'	3	0.938251	0.903704	0.984813		0.942256	0.19528	0.944869	1.17906	1.42349	1.53168		1.37808	0.0134987	0.207877
HDX	'highly divergent homeobox'	4	1.0509	1.02837	0.996829	1.13351	1.0524	0.210679	0.944869	0.501877	0.874529	0.890557	0.790382	0.764336	0.0135986	0.208705
MKLN1	'muskelin 1'	4	1.01936	1	1.01335	0.935246	0.991989	0.822818	0.987601	0.742298	0.786375	0.782368	0.750312	0.765338	0.0135986	0.208705
U2SURP	'U2 snRNP associated SURP domain containing'	4	1.04339	0.800066	1.06592	0.786548	0.923981	0.10249	0.921486	1.37541	1.60781	0.930627	1.32331	1.30929	0.0135986	0.208705
UBR4	'ubiquitin protein ligase E3 component n-recognin 4'	3	0.83311	0.920226	0.851134		0.868157	0.0382962	0.555202	1.51966	1.33534	1.26321		1.37273	0.0135986	0.208705
MAGI3	'membrane associated guanylate kinase, WW and PDZ domain containing 3'	3	1.00133	1.15154	0.950267		1.03438	0.412659	0.946461	0.838466	0.614073	0.746305		0.732948	0.0136986	0.209528
KIDINS220	'kinase D interacting substrate 220'	4	0.986315	0.977303	1.05991	0.980307	1.00096	0.975202	0.996288	0.850487	0.674178	0.710241	0.818431	0.763334	0.0136986	0.209528
GINS4	'GINS complex subunit 4'	4	0.869158	0.974299	0.8256	0.624332	0.823347	0.00559944	0.135952	1.44753	0.986725	1.30729	1.49962	1.31029	0.0136986	0.209528
VPS52	'VPS52, GARP complex subunit'	4	0.948765	0.786548	0.834612	0.791054	0.840245	0.009999	0.211998	0.774354	1.53969	1.29927	1.66792	1.32031	0.0136986	0.209528
ABCB10	'ATP binding cassette subfamily B member 10'	4	1.01035	0.992323	1.05541	1.02837	1.02161	0.557944	0.960762	0.401701	0.878536	0.782368	0.986725	0.762333	0.0137986	0.210522
EHMT1	'euchromatic histone lysine methyltransferase 1'	4	0.918724	1.01485	1.01936	1.03137	0.996078	0.917208	0.995038	0.569996	0.942648	0.770347	0.782368	0.76634	0.0137986	0.210522
STT3A	'STT3A, catalytic subunit of the oligosaccharyltransferase complex'	4	0.956275	1.01185	0.968291	0.876668	0.953271	0.242776	0.944869	1.12697	1.43952	1.29126	1.37941	1.30929	0.0137986	0.210522
ACVR2A	'activin A receptor type 2A'	4	0.957777	1.07343	1.08094	1.03438	1.03663	0.347465	0.944869	0.894564	0.513898	0.834459	0.794389	0.759327	0.0138986	0.211156
HRK	'harakiri, BCL2 interacting protein'	4	0.989319	0.984813	1.11098	1.00284	1.02199	0.554645	0.960593	0.69822	0.818431	0.646129	0.874529	0.759327	0.0138986	0.211156
ORC5	'origin recognition complex subunit 5'	4	1.12149	0.824098	0.921728	0.914218	0.945385	0.181582	0.944869	0.790382	0.88655	0.750312	0.614073	0.760329	0.0138986	0.211156
ADNP2	'ADNP homeobox 2'	4	1.02086	1.04039	0.980307	0.995327	1.00922	0.79932	0.986431	0.762333	0.786375	0.742298	0.774354	0.76634	0.0138986	0.211156
RPS9	'ribosomal protein S9'	3	0.875166	0.890186	0.702436		0.822596	0.0157984	0.296964	1.55572	1.31129	1.27924		1.38208	0.0138986	0.211156
HES6	'hes family bHLH transcription factor 6'	4	1.05541	1.1275	0.992323	1.04489	1.05503	0.194581	0.944869	0.602052	0.922613	0.758326	0.754319	0.759327	0.0139986	0.211254
SLC48A1	'solute carrier family 48 member 1'	4	0.986315	1.02987	1.06141	1.04339	1.03025	0.430557	0.946461	0.602052	0.638115	0.866515	0.950662	0.764336	0.0139986	0.211254
CRYBA1	'crystallin beta A1'	4	1.02837	1.07043	0.959279	0.989319	1.01185	0.744126	0.983062	1.41548	1.26321	1.41548	1.13899	1.30829	0.0139986	0.211254
LSM4	'LSM4 homolog, U6 small nuclear RNA and mRNA degradation associated'	4	0.717456	0.783544	0.888684	0.903704	0.823347	0.00539946	0.131984	1.46757	1.67192	1.05084	1.04683	1.30929	0.0139986	0.211254
DIMT1	'DIM1 dimethyladenosine transferase 1 homolog'	4	0.852636	0.980307	0.741488	0.73548	0.827478	0.0069993	0.162722	1.29126	1.04282	1.49161	1.41548	1.31029	0.0139986	0.211254
LPAR2	'lysophosphatidic acid receptor 2'	4	0.981809	0.989319	1.04489	0.999833	1.00396	0.910609	0.994512	1.35136	1.33133	1.13899	1.43952	1.3153	0.0139986	0.211254
EIF1AD	'eukaryotic translation initiation factor 1A domain containing'	4	0.715954	0.84062	0.661882	0.888684	0.776785	0.00069993	0.0298902	1.49161	1.39143	1.17506	1.20711	1.3163	0.0139986	0.211254
TMEM167A	'transmembrane protein 167A'	1	0.87817				0.87817	0.0887911	0.887616	1.82018				1.82018	0.0139986	0.211254
TAF4	'TATA-box binding protein associated factor 4'	4	0.990821	1.02687	0.93074	0.957777	0.976552	0.517748	0.953937	0.509891	0.862508	0.814424	0.862508	0.762333	0.0140986	0.212408
U2AF2	'U2 small nuclear RNA auxiliary factor 2'	4	0.924732	0.822596	0.636348	1.08995	0.868407	0.0231977	0.391263	1.35938	1.21913	1.69196	1.01878	1.32231	0.0140986	0.212408
ATP6AP1	'ATPase H+ transporting accessory protein 1'	4	1.02987	0.741488	0.842122	1.03738	0.912716	0.0765923	0.837509	1.10694	1.81618	1.5437	0.782368	1.3123	0.0141986	0.213736
NONT14	'empty'	4	1.09596	1.11549	1.08244	1.06442	1.08958	0.0838916	0.866944	0.898571	0.850487	0.906585	0.369645	0.756322	0.0142986	0.21417
TBL2	'transducin beta like 2'	4	1.08394	0.966789	1.03288	0.962283	1.01147	0.751625	0.983534	0.630101	0.862508	0.738291	0.822438	0.763334	0.0142986	0.21417
EXOC2	'exocyst complex component 2'	4	0.90821	0.839118	0.84062	0.794058	0.845502	0.0124988	0.250585	1.27523	1.27523	1.09091	1.55973	1.30027	0.0142986	0.21417
COMMD10	'COMM domain containing 10'	4	0.984813	0.962283	0.929238	1.01035	0.97167	0.437556	0.946461	1.24718	1.2592	1.60381	1.13098	1.31029	0.0142986	0.21417
SMC2	'structural maintenance of chromosomes 2'	4	0.822596	0.935246	1.06892	0.809078	0.908961	0.0694931	0.803791	1.41548	1.37541	0.982718	1.47959	1.3133	0.0142986	0.21417
SLC13A2	'solute carrier family 13 member 2'	3	0.951769	1.0524	0.972797		0.992323	0.846915	0.989457	1.23917	1.45555	1.41147		1.36873	0.0142986	0.21417
HPX	'hemopexin'	4	1.06592	0.882676	1.27019	1.08995	1.07719	0.107389	0.929506	0.890557	0.906585	0.493863	0.742298	0.758326	0.0143986	0.214778
C4orf6	'empty'	4	1.07193	0.965287	1.04039	1.04489	1.03062	0.431457	0.946461	0.634108	0.718256	0.622087	1.08289	0.764336	0.0143986	0.214778
NAGPA	'N-acetylglucosamine-1-phosphodiester alpha-N-acetylglucosaminidase'	4	1.02987	0.93074	1.06442	1	1.00626	0.864114	0.990489	1.06286	0.670171	0.838466	0.509891	0.770347	0.0143986	0.214778
MEN1	'menin 1'	4	0.960781	0.891688	1.0509	0.948765	0.963034	0.320268	0.944869	1.45555	1.47558	0.674178	1.63185	1.30929	0.0143986	0.214778
MRM1	'mitochondrial rRNA methyltransferase 1'	3	0.984813	1.04039	0.93074		0.985313	0.711429	0.978414	1.21913	1.26722	1.62785		1.3714	0.0143986	0.214778
ZNF581	'zinc finger protein 581'	4	0.983311	0.963785	0.881174	0.87066	0.924732	0.0989901	0.917256	1.36338	1.14701	1.45955	1.23115	1.30027	0.0144986	0.215735
PES1	'pescadillo ribosomal biogenesis factor 1'	4	0.295393	0.616822	0.513183	0.736982	0.540595	9.999e-05	0.0087257	1.34335	1.09091	1.27122	1.51565	1.30528	0.0144986	0.215735
SRSF7	'serine and arginine rich splicing factor 7'	4	0.684412	0.526701	0.881174	1.04339	0.78392	0.00169983	0.0572868	1.35938	1.80416	1.29126	0.778361	1.30829	0.0144986	0.215735
MBD1	'methyl-CpG binding domain protein 1'	4	1.03738	0.957777	0.953271	1.08995	1.0096	0.79652	0.986431	0.714248	0.810417	0.882543	0.626094	0.758326	0.0145985	0.216687
NCAPD2	'non-SMC condensin I complex subunit D2'	4	0.85564	0.957777	1.04039	0.804572	0.914594	0.0729927	0.825119	1.43551	1.38342	0.954669	1.4275	1.30027	0.0145985	0.216687
C17orf96	'empty'	4	0.920226	0.920226	0.891688	1.00434	0.93412	0.132487	0.944869	1.35938	1.41548	1.143	1.3153	1.30829	0.0145985	0.216687
LAPTM4A	'lysosomal protein transmembrane 4 alpha'	3	1.0539	0.965287	1.08845		1.03588	0.40316	0.945357	0.710241	0.634108	0.862508		0.735619	0.0146985	0.217278
STX18	'syntaxin 18'	4	1.00434	0.963785	0.975801	0.947263	0.972797	0.462254	0.948332	0.92662	1.36338	1.37541	1.53969	1.30128	0.0146985	0.217278
MCTP1	'multiple C2 and transmembrane domain containing 1'	4	0.905206	0.851134	1.00884	1.00734	0.943132	0.171283	0.944869	1.0268	1.45555	1.33934	1.41147	1.30829	0.0146985	0.217278
PROCA1	'protein interacting with cyclin A1'	4	0.86315	0.974299	0.906708	1.03888	0.945761	0.189181	0.944869	1.14701	1.41147	1.35136	1.33934	1.3123	0.0146985	0.217278
CHAF1A	'chromatin assembly factor 1 subunit A'	4	0.809078	0.8256	0.905206	0.921728	0.865403	0.0223978	0.383137	1.19509	1.46356	1.18307	1.42349	1.3163	0.0146985	0.217278
BACE2	'beta-site APP-cleaving enzyme 2'	2	1.03738	1.00884			1.02311	0.620838	0.962543	0.634108	0.722263			0.678185	0.0147985	0.218399
OR7E24	'olfactory receptor family 7 subfamily E member 24'	4	0.866154	1.02086	0.995327	0.879672	0.940504	0.157684	0.944869	0.409715	0.461807	0.878536	1.29126	0.760329	0.0147985	0.218399
AC106876.2	'empty'	4	0.909712	1.00434	1.00133	0.983311	0.974674	0.481952	0.950049	0.874529	0.638115	0.590031	0.950662	0.763334	0.0148985	0.218624
MOCOS	'molybdenum cofactor sulfurase'	4	0.92323	1.03438	1.03588	0.972797	0.991572	0.810419	0.987303	0.409715	0.778361	0.902578	0.974704	0.76634	0.0148985	0.218624
RAD21	'RAD21 cohesin complex component'	4	0.779038	0.981809	1.02537	0.91572	0.925483	0.105889	0.928293	1.61983	1.35136	0.998746	1.26321	1.30829	0.0148985	0.218624
DHX38	'DEAH-box helicase 38'	4	0.939753	0.884178	0.843624	0.90821	0.893941	0.0467953	0.640387	1.21112	1.27523	1.41548	1.34736	1.3123	0.0148985	0.218624
ELOVL1	'ELOVL fatty acid elongase 1'	4	0.957777	0.963785	0.918724	0.921728	0.940504	0.155284	0.944869	1.10293	1.70799	1.27523	1.16303	1.3123	0.0148985	0.218624
SLTM	'SAFB like transcription modulator'	4	0.939753	0.995327	0.861648	0.890186	0.921728	0.0934907	0.903593	1.58377	0.862508	1.38342	1.4275	1.3143	0.0148985	0.218624
VOPP1	'vesicular, overexpressed in cancer, prosurvival protein 1'	3	1.00434	0.93074	0.953271		0.962783	0.364864	0.944869	1.31931	1.34335	1.45955		1.37407	0.0148985	0.218624
CEP170	'centrosomal protein 170'	4	1.11549	1.08094	1.03288	0.91572	1.03626	0.351665	0.944869	0.654143	1.00676	0.746305	0.642122	0.762333	0.0149985	0.219557
MYO10	'myosin X'	4	1.02537	0.960781	0.849632	0.924732	0.940128	0.154585	0.944869	1.32331	1.23115	1.30328	1.35537	1.30328	0.0149985	0.219557
CPSF6	'cleavage and polyadenylation specific factor 6'	3	0.947263	0.849632	0.950267		0.91572	0.0973903	0.915314	1.32732	1.63586	1.16704		1.37674	0.0149985	0.219557
ASB18	'ankyrin repeat and SOCS box containing 18'	4	0.936748	1.02687	0.998331	0.957777	0.979931	0.586841	0.960979	0.902578	0.565989	0.674178	0.914599	0.764336	0.0150985	0.220128
BGN	'biglycan'	4	1.01035	1.19059	1.07043	0.983311	1.06367	0.149985	0.944869	0.882543	0.329575	0.906585	0.954669	0.768343	0.0150985	0.220128
MYO18A	'myosin XVIIIA'	4	1.01035	0.987817	0.963785	1.00434	0.991572	0.814819	0.987303	1.35938	1.10293	1.41147	1.37941	1.3133	0.0150985	0.220128
CWC25	'CWC25 spliceosome associated protein homolog'	3	0.959279	0.748998	0.896194		0.868157	0.0388961	0.56075	1.50363	1.40746	1.21112		1.37407	0.0150985	0.220128
RPL30	'ribosomal protein L30'	2	0.800066	0.789552			0.794809	0.0235976	0.394692	1.64388	1.32732			1.4856	0.0150985	0.220128
ESYT2	'extended synaptotagmin 2'	4	0.963785	1.04639	1.00884	0.947263	0.991572	0.806819	0.987303	0.718256	0.690206	0.84648	0.818431	0.768343	0.0151985	0.221229
CEP85	'centrosomal protein 85'	4	0.899198	0.816588	0.867656	0.92323	0.876668	0.0308969	0.480725	1.4315	1.3714	1.18708	1.22715	1.30428	0.0151985	0.221229
CTF1	'cardiotrophin 1'	3	1.07043	1.08094	1.02837		1.05991	0.194081	0.944869	0.622087	0.650136	0.92662		0.732948	0.0152985	0.221969
CERS5	'ceramide synthase 5'	4	0.947263	1.00734	1.00584	1.01786	0.994576	0.876912	0.992284	0.746305	0.69822	0.878536	0.746305	0.767341	0.0152985	0.221969
CLP1	'cleavage and polyadenylation factor I subunit 1'	4	0.944259	0.745994	0.679906	0.849632	0.804948	0.00259974	0.0786628	1.01878	1.36338	1.46356	1.35537	1.30027	0.0152985	0.221969
WDR74	'WD repeat domain 74'	3	0.684412	0.79556	0.561247		0.680406	0.00019998	0.013281	1.09892	1.41948	1.58778		1.36873	0.0152985	0.221969
KCNS3	'potassium voltage-gated channel modifier subfamily S member 3'	4	1.02236	1.07343	1.10647	1.05991	1.06555	0.149185	0.944869	0.762333	0.69822	0.694213	0.902578	0.764336	0.0153985	0.223062
ACTR1A	'ARP1 actin-related protein 1 homolog A, centractin alpha'	4	0.800066	1.02086	0.851134	0.759512	0.857893	0.0148985	0.28479	1.41548	0.854494	1.43952	1.53569	1.31129	0.0153985	0.223062
METTL21A	'methyltransferase like 21A'	4	0.993825	0.93074	1.01485	1.01035	0.987441	0.723728	0.980152	0.750312	0.666164	0.92662	0.72627	0.767341	0.0154985	0.22433
LRRC17	'leucine rich repeat containing 17'	4	1.11248	0.965287	1.02236	0.951769	1.01298	0.727827	0.980393	0.72627	0.670171	0.674178	0.990732	0.765338	0.0155984	0.224876
LOXHD1	'lipoxygenase homology domains 1'	4	1.08244	1.01936	0.971295	1.01335	1.02161	0.566443	0.960979	0.626094	0.750312	0.902578	0.810417	0.77235	0.0155984	0.224876
DDX18	'DEAD-box helicase 18'	4	0.881174	0.866154	0.576268	0.672396	0.748998	0.00079992	0.0329152	1.37541	1.03481	1.43551	1.35136	1.29927	0.0155984	0.224876
ZFYVE26	'zinc finger FYVE-type containing 26'	4	0.845126	1.02537	1.07944	0.531207	0.870285	0.0240976	0.401567	1.40746	1.0268	0.994739	1.79614	1.30628	0.0155984	0.224876
PACS1	'phosphofurin acidic cluster sorting protein 1'	3	0.944259	1.03438	1.07794		1.01886	0.649735	0.969027	1.57976	1.36338	1.17906		1.37407	0.0155984	0.224876
EXOC7	'exocyst complex component 7'	4	0.959279	0.876668	0.90821	0.854138	0.899574	0.0522948	0.684531	1.12296	1.49161	1.27924	1.28324	1.29426	0.0156984	0.225598
PPP1R1B	'protein phosphatase 1 regulatory inhibitor subunit 1B'	4	0.984813	0.944259	0.87066	0.986315	0.946512	0.19968	0.944869	1.23115	1.47959	1.49161	1.01477	1.30428	0.0156984	0.225598
PIK3CA	'phosphatidylinositol-4,5-bisphosphate 3-kinase catalytic subunit alpha'	4	0.939753	0.899198	1.03288	0.882676	0.938626	0.142086	0.944869	1.35136	1.44353	1.11495	1.3153	1.30628	0.0156984	0.225598
TIMM44	'translocase of inner mitochondrial membrane 44'	4	0.603304	0.797062	0.75801	0.748998	0.726843	0.00029997	0.0172021	1.28725	1.40345	1.23115	1.3153	1.30929	0.0156984	0.225598
RGCC	'regulator of cell cycle'	4	1.02987	0.998331	1.13201	1.07193	1.05804	0.183582	0.944869	0.750312	0.774354	0.818431	0.714248	0.764336	0.0157984	0.226674
RPA2	'replication protein A2'	4	0.962283	0.905206	0.91572	0.81809	0.900325	0.0540946	0.696482	1.25119	1.37541	1.22314	1.35938	1.30228	0.0157984	0.226674
KBTBD7	'kelch repeat and BTB domain containing 7'	4	1.0479	1.17106	1.04339	1.07493	1.08432	0.0958904	0.912146	0.762333	0.622087	0.814424	0.866515	0.76634	0.0158984	0.227206
DGKD	'diacylglycerol kinase delta'	4	0.954773	1.01485	1.11248	1.11999	1.05053	0.220778	0.944869	0.630101	0.734284	0.610066	1.10293	0.769345	0.0158984	0.227206
RPL27A	'ribosomal protein L27a'	4	0.978805	0.591288	0.837616	0.739986	0.786924	0.00189981	0.0623967	1.09091	1.34736	1.30328	1.44353	1.29627	0.0158984	0.227206
CPD	'carboxypeptidase D'	4	1.02086	0.972797	0.936748	1.02236	0.988192	0.741526	0.982825	1.11896	1.43551	1.47558	1.17506	1.30128	0.0158984	0.227206
CDC42	'cell division cycle 42'	3	0.854138	0.917222	0.948765		0.906708	0.0809919	0.856634	1.63185	1.24317	1.23115		1.36873	0.0158984	0.227206
DIO3	'iodothyronine deiodinase 3'	4	1.08995	0.944259	0.969793	0.921728	0.981433	0.612239	0.962542	0.602052	0.670171	0.850487	0.934634	0.764336	0.0159984	0.228274
GID4	'GID complex subunit 4 homolog'	4	0.971295	0.948765	0.995327	0.954773	0.96754	0.379562	0.944869	1.19108	1.34335	1.47959	1.21913	1.30829	0.0159984	0.228274
UBA3	'ubiquitin like modifier activating enzyme 3'	4	0.986315	0.87817	0.717456	0.441087	0.755757	0.00069993	0.0298902	0.874529	1.11094	0.750312	0.321561	0.764336	0.0160984	0.229158
HIRIP3	'HIRA interacting protein 3'	4	1.08545	1.07193	1.04189	1.06141	1.06517	0.151385	0.944869	0.814424	0.69822	0.65815	0.894564	0.76634	0.0160984	0.229158
GGPS1	'geranylgeranyl diphosphate synthase 1'	4	0.477135	1.00734	0.510179	0.6003	0.648739	9.999e-05	0.0087257	1.50764	1.04282	1.31931	1.34335	1.30328	0.0160984	0.229158
TMEM66	'empty'	4	1.02837	1.01786	1.05691	1.10047	1.0509	0.223978	0.944869	0.738291	0.682192	0.694213	0.942648	0.764336	0.0161984	0.229676
ZNF785	'zinc finger protein 785'	4	1.02086	1.0494	1.0479	1.04039	1.03964	0.308869	0.944869	0.826445	0.678185	0.710241	0.866515	0.770347	0.0161984	0.229676
HSCB	'HscB mitochondrial iron-sulfur cluster cochaperone'	4	0.691922	0.69042	0.711448	0.69042	0.696052	0.00019998	0.013281	0.882543	0.353617	0.934634	0.914599	0.771348	0.0161984	0.229676
USP37	'ubiquitin specific peptidase 37'	4	0.87817	0.86315	0.89319	0.920226	0.888684	0.039696	0.570007	1.15903	1.44353	1.4876	1.10293	1.29827	0.0161984	0.229676
CCDC174	'coiled-coil domain containing 174'	4	0.887182	0.806074	0.884178	0.986315	0.890937	0.040496	0.576908	1.29527	1.4315	1.36338	1.10694	1.29927	0.0161984	0.229676
ZNF518B	'zinc finger protein 518B'	4	1.07043	1.07794	0.953271	1.12149	1.05578	0.19618	0.944869	0.722263	1.00275	0.946655	0.405708	0.769345	0.0162984	0.230551
SH3BGRL	'SH3 domain binding glutamate rich protein like'	4	1.02987	1.01635	1.02386	1.08845	1.03964	0.309769	0.944869	0.762333	0.878536	0.782368	0.662157	0.771348	0.0162984	0.230551
STX5	'syntaxin 5'	4	0.963785	0.92323	0.76552	0.984813	0.909337	0.0654935	0.785574	1.11094	1.33934	1.46757	1.28324	1.30027	0.0162984	0.230551
TNFRSF8	'TNF receptor superfamily member 8'	2	0.989319	1.01335			1.00133	0.973203	0.996288	0.654143	0.714248			0.684196	0.0163984	0.231241
PCBP3	'poly(rC) binding protein 3'	4	1.09746	1.20711	0.935246	0.983311	1.05578	0.191481	0.944869	0.938641	0.129224	1.09892	0.914599	0.770347	0.0163984	0.231241
TMEM199	'transmembrane protein 199'	4	0.89319	0.736982	0.951769	0.960781	0.88568	0.0380962	0.554975	1.21913	1.27924	1.39143	1.29126	1.29527	0.0163984	0.231241
YIF1A	'Yip1 interacting factor homolog A, membrane trafficking protein'	4	0.93074	0.990821	0.881174	0.849632	0.913092	0.0706929	0.80925	1.37941	1.2031	1.4315	1.19509	1.30228	0.0163984	0.231241
FAM150A	'empty'	4	1.06292	1.04339	0.929238	0.989319	1.00622	0.859214	0.99047	0.57801	0.758326	0.898571	0.84648	0.770347	0.0164984	0.232289
ASUN	'empty'	4	0.828604	0.936748	1.01185	1	0.9443	0.177082	0.944869	1.33133	1.3714	1.30328	1.18307	1.29727	0.0164984	0.232289
TMSB4X	'thymosin beta 4, X-linked'	1	0.939753				0.939753	0.320768	0.944869	0.561982				0.561982	0.0165983	0.233151
ORAI1	'ORAI calcium release-activated calcium modulator 1'	4	1.01635	0.953271	0.948765	0.905206	0.955899	0.249675	0.944869	0.882543	0.898571	0.842473	0.465814	0.77235	0.0165983	0.233151
CBX6	'chromobox 6'	4	0.917222	0.929238	0.819592	0.816588	0.87066	0.0262974	0.427575	0.962683	1.34736	1.31931	1.55572	1.29627	0.0165983	0.233151
RPL5	'ribosomal protein L5'	2	0.679906	0.816588			0.748247	0.010199	0.214976	1.76008	1.15502			1.45755	0.0166983	0.234373
APOB	'apolipoprotein B'	4	1.04039	1.03738	1.0524	1.00734	1.03438	0.366863	0.944869	0.654143	0.914599	0.96669	0.565989	0.775355	0.0167983	0.235594
SFTPB	'surfactant protein B'	4	1.00884	1	1.00133	1.04639	1.01414	0.707229	0.978196	0.746305	0.946655	0.758326	0.61808	0.767341	0.0168983	0.236629
RABIF	'RAB interacting factor'	4	0.875166	0.924732	0.962283	0.718958	0.870285	0.0252975	0.415808	1.24317	1.34335	1.09892	1.4876	1.29326	0.0168983	0.236629
INSRR	'insulin receptor related receptor'	4	0.933744	1.06442	1.09296	1.12901	1.05503	0.19598	0.944869	0.858501	1.05885	0.65815	0.509891	0.771348	0.0169983	0.237477
DNM2	'dynamin 2'	4	0.706942	0.493657	0.394525	0.92323	0.629589	9.999e-05	0.0087257	1.31129	1.70398	1.40746	0.762333	1.29627	0.0169983	0.237477
SSR3	'signal sequence receptor subunit 3'	4	0.969793	0.905206	1.01786	0.918724	0.952895	0.229777	0.944869	1.50363	1.33934	1.09892	1.2592	1.30027	0.0169983	0.237477
DNAJB4	'DnaJ heat shock protein family (Hsp40) member B4'	4	0.873664	1.06442	0.968291	1.04039	0.98669	0.716728	0.978955	0.730277	0.958676	0.26947	1.13098	0.77235	0.0170983	0.238505
SNAP23	'synaptosome associated protein 23'	4	0.68291	0.792556	0.9007	0.933744	0.827478	0.00689931	0.161228	1.67994	1.34335	1.20711	0.962683	1.29827	0.0170983	0.238505
SPINT2	'serine peptidase inhibitor, Kunitz type 2'	4	0.996829	0.998331	0.972797	0.993825	0.990445	0.788421	0.985823	1.28725	1.33934	1.29126	1.30328	1.30528	0.0171983	0.239529
ZMAT2	'zinc finger matrin-type 2'	3	0.806074	0.852636	0.929238		0.86265	0.0314969	0.48629	1.51966	1.4836	1.04683		1.35003	0.0171983	0.239529
POLR2H	'RNA polymerase II subunit H'	4	0.846628	0.785046	0.944259	0.777536	0.838367	0.00979902	0.208738	1.27523	1.44353	1.19509	1.28324	1.29927	0.0172983	0.240736
KATNB1	'katanin regulatory subunit B1'	3	1.02537	1.21011	1.03137		1.08895	0.106689	0.928293	0.918606	0.429751	0.862508		0.736955	0.0173983	0.241756
DARS	'aspartyl-tRNA synthetase'	4	0.824098	0.947263	0.837616	0.289385	0.72459	0.00019998	0.013281	1.23516	1	1.23516	1.73604	1.30159	0.0173983	0.241756
OR52I1	'olfactory receptor family 52 subfamily I member 1'	2	1.20411	1.02386			1.11398	0.0871913	0.885342	0.489856	0.878536			0.684196	0.0174983	0.242399
GSC2	'goosecoid homeobox 2'	3	0.951769	1.0494	0.917222		0.972797	0.49615	0.950049	0.646129	0.710241	0.866515		0.740962	0.0174983	0.242399
MSGN1	'mesogenin 1'	4	0.927736	1.08995	1.00584	1.01635	1.00997	0.784122	0.985823	0.802403	0.762333	0.890557	0.622087	0.769345	0.0174983	0.242399
COQ7	'coenzyme Q7, hydroxylase'	4	1.08545	1.18308	1.04639	1.08695	1.10047	0.0673933	0.794925	0.862508	0.842473	0.746305	0.634108	0.771348	0.0174983	0.242399
SLC25A22	'solute carrier family 25 member 22'	4	1.06141	0.968291	0.984813	1.05541	1.01748	0.634437	0.965162	0.786375	0.92662	0.541947	0.830452	0.771348	0.0175982	0.242853
RNF148	'ring finger protein 148'	4	1.08845	0.980307	0.944259	1.02687	1.00997	0.776622	0.985383	0.758326	0.706234	0.742298	0.894564	0.775355	0.0175982	0.242853
TNFRSF10B	'TNF receptor superfamily member 10b'	4	1.03137	1.0539	1.06592	1.00284	1.03851	0.316968	0.944869	0.882543	0.65815	0.69822	0.874529	0.778361	0.0175982	0.242853
PAK2	'p21 (RAC1) activated kinase 2'	4	0.974299	0.983311	0.950267	0.909712	0.954397	0.238276	0.944869	1.31931	1.35938	1.21913	1.27122	1.29226	0.0175982	0.242853
PTPRJ	'protein tyrosine phosphatase, receptor type J'	4	0.929238	0.918724	0.91572	0.902202	0.916471	0.0845915	0.871755	1.47959	1.34335	1.13899	1.23917	1.30027	0.0175982	0.242853
KLHDC10	'kelch domain containing 10'	4	1.11699	1.02837	1.08244	1.10948	1.08432	0.0972903	0.915314	0.662157	0.794389	0.850487	0.782368	0.77235	0.0176982	0.24386
POLR3B	'RNA polymerase III subunit B'	3	0.87817	0.568758	0.430573		0.625834	0.00019998	0.013281	1.07488	1.53969	1.45154		1.35537	0.0176982	0.24386
CYLD	'CYLD lysine 63 deubiquitinase'	4	1.03137	1.0494	0.954773	0.998331	1.00847	0.818018	0.987303	0.958676	0.842473	0.710241	0.574003	0.771348	0.0177982	0.244678
KRT16	'keratin 16'	4	1.00434	1.03438	0.866154	1.00133	0.976552	0.522148	0.955077	1.22314	1.2031	1.49161	1.25119	1.29226	0.0177982	0.244678
NRBP1	'nuclear receptor binding protein 1'	3	0.969793	0.90821	0.812082		0.896695	0.0675932	0.794925	0.930627	1.30328	1.82419		1.3527	0.0177982	0.244678
GM2A	'GM2 ganglioside activator'	4	1.10347	1.03438	1.123	1.07343	1.08357	0.0919908	0.895333	0.834459	0.838466	0.694213	0.718256	0.771348	0.0178982	0.245306
SLU7	'SLU7 homolog, splicing factor'	4	0.753504	0.920226	1.02687	0.947263	0.911965	0.070093	0.805445	1.34335	1.29126	1.11094	1.40746	1.28825	0.0178982	0.245306
HINFP	'histone H4 transcription factor'	4	0.708444	0.688918	0.64536	0.631842	0.668641	9.999e-05	0.0087257	1.46757	1.37941	1.26722	1.04683	1.29026	0.0178982	0.245306
PXN	'paxillin'	3	0.968291	0.948765	0.944259		0.953771	0.268373	0.944869	1.21513	1.34335	1.49962		1.3527	0.0178982	0.245306
PIP4K2B	'phosphatidylinositol-5-phosphate 4-kinase type 2 beta'	4	1.06592	1.03888	0.948765	0.999833	1.01335	0.713129	0.978414	1.2031	1.44753	1.34335	1.15903	1.28825	0.0179982	0.246303
NLRP5	'NLR family pyrin domain containing 5'	4	0.968291	0.938251	0.90821	0.902202	0.929238	0.115688	0.940903	1.45555	1.2552	1.21112	1.26321	1.29627	0.0179982	0.246303
ENPP6	'ectonucleotide pyrophosphatase/phosphodiesterase 6'	4	1.04189	1.00734	0.978805	1.00284	1.00772	0.833017	0.988219	0.65815	0.910592	0.569996	0.938641	0.769345	0.0180982	0.246923
ZBTB18	'zinc finger and BTB domain containing 18'	4	1.08394	1.0509	1.06292	0.983311	1.04527	0.261674	0.944869	0.894564	0.738291	0.822438	0.638115	0.773352	0.0180982	0.246923
UCP2	'uncoupling protein 2'	4	1.02687	1.02837	0.954773	1.00284	1.00321	0.926607	0.995332	1.29927	1.2552	1.23115	1.35537	1.28525	0.0180982	0.246923
NUTF2	'nuclear transport factor 2'	3	0.706942	0.546227	0.92323		0.725467	0.0009999	0.0386771	1.44353	1.68395	0.942648		1.35671	0.0180982	0.246923
FOXA2	'forkhead box A2'	4	1.00584	1.03288	1.01786	1.00734	1.01598	0.660734	0.972014	0.918606	1.01477	0.545954	0.614073	0.773352	0.0181982	0.247726
AXL	'AXL receptor tyrosine kinase'	4	0.993825	0.963785	1.00584	1.02687	0.99758	0.946905	0.995362	1.39143	1.30328	1.22314	1.26321	1.29527	0.0181982	0.247726
VBP1	'VHL binding protein 1'	4	0.739986	0.998331	0.834612	1.00884	0.895443	0.0474953	0.643627	1.57175	1.05484	1.52767	1.0308	1.29627	0.0181982	0.247726
DPF2	'double PHD fingers 2'	4	0.879672	0.858644	0.888684	0.857142	0.871036	0.0228977	0.38838	1.27924	1.15903	1.21913	1.4876	1.28625	0.0182982	0.248525
CDC27	'cell division cycle 27'	4	0.924732	1.01035	0.91572	0.798564	0.912341	0.0794921	0.849169	1.25119	0.930627	1.35537	1.65189	1.29727	0.0182982	0.248525
ATXN7L3	'ataxin 7 like 3'	4	1.00284	0.93074	1.06442	0.978805	0.9942	0.871113	0.991314	1.54771	1.4876	1.11896	1.04282	1.29927	0.0182982	0.248525
PI4KB	'phosphatidylinositol 4-kinase beta'	3	1.05691	0.966789	0.718958		0.914218	0.0954905	0.912146	1.24317	1.38743	1.44753		1.35938	0.0183982	0.249695
CNGA4	'cyclic nucleotide gated channel alpha 4'	4	0.903704	1.02386	1.05841	1.02086	1.00171	0.959904	0.996088	0.642122	0.734284	0.790382	0.930627	0.774354	0.0184982	0.250488
SNAPC2	'small nuclear RNA activating complex polypeptide 2'	4	0.447095	0.745994	0.75801	0.830106	0.695301	0.00019998	0.013281	1.50764	1.27523	0.898571	1.49962	1.29527	0.0184982	0.250488
CDC20	'cell division cycle 20'	3	0.953271	1.123	1.09296		1.05641	0.220678	0.944869	1.06687	1.4836	1.4876		1.34602	0.0184982	0.250488
IL36B	'interleukin 36, beta'	4	1.07043	0.999833	0.969793	1.11248	1.03813	0.338166	0.944869	0.754319	0.722263	0.986725	0.638115	0.775355	0.0185981	0.251089
RBPMS	'RNA binding protein with multiple splicing'	4	1.09446	0.9007	1.03588	1.03738	1.01711	0.638936	0.966311	0.762333	0.858501	0.662157	0.826445	0.777359	0.0185981	0.251089
TUBGCP5	'tubulin gamma complex associated protein 5'	4	0.831608	0.894692	0.824098	0.75801	0.827102	0.00579942	0.140054	1.33133	1.16704	1.2031	1.45955	1.29026	0.0185981	0.251089
KANSL3	'KAT8 regulatory NSL complex subunit 3'	4	0.866154	0.594292	0.658878	0.887182	0.751627	0.00029997	0.0172021	1.36739	1.27523	1.53168	1.01077	1.29627	0.0185981	0.251089
TRAF3IP1	'TRAF3 interacting protein 1'	4	1.03288	1.07944	1.05991	0.941255	1.02837	0.451255	0.946679	0.814424	0.594038	0.778361	0.918606	0.776357	0.0186981	0.251686
ITPRIPL2	'inositol 1,4,5-trisphosphate receptor interacting protein like 2'	4	0.996829	1.00734	1.0539	1.0494	1.02687	0.477552	0.950049	0.57801	0.810417	1.11896	0.606059	0.778361	0.0186981	0.251686
ATL3	'atlastin GTPase 3'	4	0.888684	1.00584	0.957777	0.987817	0.96003	0.285571	0.944869	1.61583	1.15101	1.29126	1.09091	1.28725	0.0186981	0.251686
UBA52	'ubiquitin A-52 residue ribosomal protein fusion product 1'	3	0.804572	0.809078	0.912716		0.842122	0.0206979	0.362645	1.25119	1.63586	1.14701		1.34469	0.0186981	0.251686
RTF1	'RTF1 homolog, Paf1/RNA polymerase II complex component'	4	0.965287	1.00434	0.858644	0.819592	0.911965	0.079692	0.850802	0.974704	1.2552	1.57976	1.35136	1.29026	0.0187981	0.252844
PER2	'period circadian clock 2'	2	1.06141	1.09896			1.08019	0.153285	0.944869	0.88655	0.481842			0.684196	0.0188981	0.253622
NCBP2	'nuclear cap binding protein subunit 2'	4	0.427569	0.580774	1.07643	1.00133	0.771528	0.00109989	0.0417404	1.84022	1.66792	0.758326	0.894564	1.29026	0.0188981	0.253622
TERF2	'telomeric repeat binding factor 2'	4	1.00884	0.72046	0.669392	0.80307	0.800442	0.0029997	0.0862844	1.0308	1.72402	1.27523	1.13899	1.29226	0.0188981	0.253622
CDC16	'cell division cycle 16'	4	0.603304	0.84062	0.957777	0.809078	0.802695	0.00259974	0.0786628	1.67593	1.41147	1.16704	0.910592	1.29126	0.0189981	0.254586
SRP9	'signal recognition particle 9'	4	0.718958	0.681408	0.77303	0.965287	0.784671	0.00219978	0.0695916	1.50764	1.4876	0.982718	1.20711	1.29627	0.0189981	0.254586
CPEB4	'cytoplasmic polyadenylation element binding protein 4'	3	0.995327	1.04489	1.06592		1.03538	0.40456	0.945359	1.17906	1.03481	0.001		0.738291	0.0190981	0.255357
SPCS3	'signal peptidase complex subunit 3'	4	0.884178	0.836114	0.995327	0.634846	0.837616	0.00849915	0.188148	1.16704	1.37541	1.15502	1.43551	1.28324	0.0190981	0.255357
LNPEP	'leucyl and cystinyl aminopeptidase'	4	0.995327	1.05991	1.03588	1.00133	1.02311	0.530947	0.956783	1.3153	1.15502	1.47157	1.24317	1.29627	0.0190981	0.255357
USP24	'ubiquitin specific peptidase 24'	4	0.942757	0.978805	0.986315	1.00734	0.978805	0.556044	0.960762	0.842473	0.758326	0.742298	0.738291	0.770347	0.0191981	0.255937
HYPK	'huntingtin interacting protein K'	4	0.81809	0.902202	0.903704	0.768524	0.84813	0.0132987	0.262831	0.786375	0.986725	0.525919	0.790382	0.77235	0.0191981	0.255937
TSGA13	'testis specific 13'	4	1.02987	0.977303	1.02687	0.966789	1.00021	0.991701	0.998179	0.718256	0.666164	0.930627	0.778361	0.773352	0.0191981	0.255937
ELP3	'elongator acetyltransferase complex subunit 3'	4	0.839118	0.699432	0.550733	0.640854	0.682534	0.00029997	0.0172021	1.11896	1.26722	1.34335	1.42349	1.28825	0.0191981	0.255937
AWAT1	'acyl-CoA wax alcohol acyltransferase 1'	4	0.959279	1.01035	1.03588	0.989319	0.998706	0.973003	0.996288	0.814424	0.746305	0.874529	0.654143	0.77235	0.0192981	0.256512
MMAA	'methylmalonic aciduria (cobalamin deficiency) cblA type'	4	1.07193	1.06292	1.00133	1.07944	1.0539	0.20088	0.944869	0.834459	0.590031	0.946655	0.722263	0.773352	0.0192981	0.256512
ANKS1B	'ankyrin repeat and sterile alpha motif domain containing 1B'	4	1.04639	1.07493	1.07493	1.09596	1.07306	0.125387	0.944869	0.710241	0.918606	0.626094	0.858501	0.778361	0.0192981	0.256512
NSMCE2	'NSE2/MMS21 homolog, SMC5-SMC6 complex SUMO ligase'	4	0.999833	0.917222	0.739986	0.69793	0.838743	0.010399	0.217415	1.17105	1.27523	1.25119	1.45555	1.28825	0.0192981	0.256512
SCN4B	'sodium voltage-gated channel beta subunit 4'	4	1.01635	1.03888	1.123	1.08995	1.06705	0.142886	0.944869	0.790382	0.84648	0.782368	0.678185	0.774354	0.0193981	0.256708
MRFAP1L1	'Morf4 family associated protein 1 like 1'	4	1.04639	0.977303	1.02987	1.07643	1.0325	0.39536	0.944869	0.738291	0.778361	0.818431	0.774354	0.777359	0.0193981	0.256708
SERPINE1	'serpin family E member 1'	4	0.984813	1.10197	0.977303	0.962283	1.00659	0.856014	0.990332	0.870522	0.598045	0.898571	0.742298	0.777359	0.0193981	0.256708
SELPLG	'selectin P ligand'	4	1.08094	1.07643	1.11098	1.06292	1.08282	0.10079	0.918124	0.702227	0.69822	0.798396	0.910592	0.777359	0.0193981	0.256708
PTCHD1	'patched domain containing 1'	4	0.990821	1.06742	0.987817	1.11098	1.03926	0.314169	0.944869	0.746305	0.842473	0.750312	0.774354	0.778361	0.0193981	0.256708
NUP188	'nucleoporin 188'	4	0.912716	0.920226	0.951769	0.867656	0.913092	0.0743926	0.829011	1.24317	1.45154	1.11896	1.34335	1.28926	0.0193981	0.256708
NDUFA10	'NADH:ubiquinone oxidoreductase subunit A10'	4	0.984813	1.02236	1.0494	1.09296	1.03738	0.340066	0.944869	0.834459	0.710241	0.786375	0.782368	0.778361	0.0194981	0.257842
CDX2	'caudal type homeobox 2'	3	1.02987	1.05991	0.902202		0.997329	0.943106	0.995362	1.01878	0.574003	0.638115		0.743633	0.019698	0.259348
PLA2G1B	'phospholipase A2 group IB'	4	0.939753	0.966789	1.03137	1.10347	1.01035	0.777422	0.985383	0.998746	0.682192	0.746305	0.662157	0.77235	0.019698	0.259348
DDX5	'DEAD-box helicase 5'	4	0.939753	1.01485	0.84062	0.992323	0.946887	0.188181	0.944869	0.898571	0.666164	0.918606	0.610066	0.773352	0.019698	0.259348
SGSM1	'small G protein signaling modulator 1'	4	0.950267	1.02086	0.929238	0.954773	0.963785	0.336966	0.944869	0.734284	0.630101	0.830452	0.918606	0.778361	0.019698	0.259348
NHP2	'NHP2 ribonucleoprotein'	4	0.525199	0.821094	0.688918	0.858644	0.723464	0.00039996	0.0202378	1.39945	1.26722	1.29527	1.1991	1.29026	0.019698	0.259348
RPP21	'ribonuclease P/MRP subunit p21'	3	0.741488	0.708444	0.528203		0.659378	0.00019998	0.013281	1.50363	1.22715	1.31931		1.35003	0.019698	0.259348
ATP4B	'ATPase H+/K+ transporting beta subunit'	3	0.963785	1.08695	1.00884		1.01986	0.628737	0.964278	1.05084	0.401701	0.786375		0.746305	0.019798	0.259907
ANKH	'ANKH inorganic pyrophosphate transport regulator'	4	0.968291	1.03438	0.942757	0.977303	0.980682	0.590141	0.960979	1.33534	1.26321	1.19108	1.33534	1.28124	0.019798	0.259907
FOSL1	'FOS like 1, AP-1 transcription factor subunit'	4	0.846628	0.849632	0.839118	0.83311	0.842122	0.010399	0.217415	1.18708	1.35136	1.55572	1.06687	1.29026	0.019798	0.259907
MBD3	'methyl-CpG binding domain protein 3'	3	1.04039	1.00584	0.960781		1.00234	0.952605	0.995362	1.17105	1.51164	1.33534		1.33934	0.019798	0.259907
NABP2	'nucleic acid binding protein 2'	4	0.849632	0.993825	1.02086	1.02386	0.972046	0.454355	0.946679	0.654143	0.746305	0.818431	0.878536	0.774354	0.019898	0.260651
TPST2	'tyrosylprotein sulfotransferase 2'	4	0.956275	0.896194	1.01635	1.0509	0.979931	0.589941	0.960979	0.754319	0.894564	0.678185	0.782368	0.777359	0.019898	0.260651
UBA5	'ubiquitin like modifier activating enzyme 5'	4	0.866154	0.87817	0.929238	0.980307	0.913467	0.0762924	0.836761	0.834459	0.978711	0.690206	0.610066	0.778361	0.019898	0.260651
C16orf95	'chromosome 16 open reading frame 95'	4	0.972797	1.06592	0.980307	1.02837	1.01185	0.743426	0.98294	0.898571	0.890557	0.626094	0.678185	0.773352	0.019998	0.261392
AC093802.1	'empty'	4	1.07043	1.02086	1.01485	1.03738	1.03588	0.367263	0.944869	0.598045	0.942648	0.690206	0.870522	0.775355	0.019998	0.261392
BAK1	'BCL2 antagonist/killer 1'	4	0.984813	0.927736	0.965287	0.942757	0.955148	0.254375	0.944869	1.33534	1.35938	1.29927	1.16303	1.28926	0.019998	0.261392
ZNF764	'zinc finger protein 764'	4	1.08695	1.01485	1.02537	0.987817	1.02875	0.447455	0.946679	1.05084	0.710241	0.630101	0.710241	0.775355	0.020098	0.261941
SH2B1	'SH2B adaptor protein 1'	4	1.03588	1.03588	1.07343	1.07643	1.05541	0.190081	0.944869	0.718256	0.934634	0.76634	0.686199	0.776357	0.020098	0.261941
DSC3	'desmocollin 3'	4	1.0479	1.0494	1.07043	1.16505	1.08319	0.0957904	0.912146	0.84648	0.714248	0.678185	0.870522	0.777359	0.020098	0.261941
RDH16	'retinol dehydrogenase 16 (all-trans)'	4	1.01635	1.00284	0.983311	1.00434	1.00171	0.961204	0.996088	0.890557	0.734284	0.706234	0.790382	0.780364	0.020098	0.261941
RNASEH1	'ribonuclease H1'	4	1.03588	1.02086	0.945761	0.974299	0.9942	0.872613	0.991314	0.950662	0.746305	0.750312	0.65815	0.776357	0.020198	0.262865
RBM19	'RNA binding motif protein 19'	3	0.768524	0.81058	0.845126		0.808077	0.00959904	0.20618	1.26722	1.55171	1.21513		1.34469	0.020198	0.262865
PET112	'empty'	4	1.04489	1.0509	1.03738	1.04489	1.04452	0.260874	0.944869	0.942648	0.842473	0.814424	0.521912	0.780364	0.020298	0.263786
JUP	'junction plakoglobin'	4	1.02086	0.969793	0.971295	0.90821	0.96754	0.371763	0.944869	1.14701	1.34736	1.36338	1.29927	1.28926	0.020298	0.263786
BLOC1S5	'biogenesis of lysosomal organelles complex 1 subunit 5'	4	0.920226	1.06892	0.839118	1.02386	0.963034	0.331367	0.944869	1.03882	0.994739	0.0290491	1.05885	0.780364	0.020398	0.264515
NDUFS7	'NADH:ubiquinone oxidoreductase core subunit S7'	4	0.989319	1.12149	1.09596	1.05991	1.06667	0.142386	0.944869	0.918606	1.02279	0.561982	0.630101	0.783369	0.020398	0.264515
NCOR1	'nuclear receptor corepressor 1'	4	1.02687	1.01185	1.02236	1.02537	1.02161	0.556744	0.960762	1.29927	1.0869	1.38342	1.34335	1.27824	0.020398	0.264515
ZNF860	'zinc finger protein 860'	2	1.01786	1.02537			1.02161	0.642336	0.967736	0.38968	0.982718			0.686199	0.020498	0.26543
DDX50	'DExD-box helicase 50'	4	0.972797	0.921728	0.8256	0.956275	0.9191	0.089791	0.889246	1.10293	1.17906	1.50363	1.35537	1.28525	0.020498	0.26543
RRN3	'RRN3 homolog, RNA polymerase I transcription factor'	4	0.532709	0.6003	0.846628	1.07643	0.764018	0.00079992	0.0329152	1.30328	1.38743	1.09091	1.34736	1.28224	0.0205979	0.265772
ISG20L2	'interferon stimulated exonuclease gene 20 like 2'	4	0.338951	0.8256	0.601802	0.559745	0.581525	9.999e-05	0.0087257	1.42349	1.07087	1.2592	1.38342	1.28425	0.0205979	0.265772
RPL14	'ribosomal protein L14'	4	0.681408	0.670894	0.708444	0.78805	0.712199	0.00029997	0.0172021	1.13498	1.4315	1.43551	1.14701	1.28725	0.0205979	0.265772
NOP9	'NOP9 nucleolar protein'	4	0.718958	0.881174	0.851134	0.75801	0.802319	0.00289971	0.0842128	1.40345	1.2031	1.13899	1.40746	1.28825	0.0205979	0.265772
EEF1G	'eukaryotic translation elongation factor 1 gamma'	4	0.745994	0.91572	0.76552	0.651368	0.769651	0.00119988	0.0443244	1.22715	1.21513	1.52367	1.21913	1.29627	0.0205979	0.265772
PDX1	'pancreatic and duodenal homeobox 1'	4	1.09446	1.03137	1.07493	1.08845	1.0723	0.119988	0.941423	0.622087	0.92662	0.858501	0.710241	0.779362	0.0206979	0.266491
SYAP1	'synapse associated protein 1'	4	1.00584	0.978805	1.04339	0.977303	1.00133	0.966803	0.996288	0.674178	0.874529	0.914599	0.666164	0.782368	0.0206979	0.266491
RPS16	'ribosomal protein S16'	3	0.736982	0.869158	0.756508		0.787549	0.00659934	0.155222	1.33133	1.15101	1.53168		1.33801	0.0206979	0.266491
TMEM203	'transmembrane protein 203'	3	0.975801	1.01485	0.93074		0.973798	0.515948	0.953937	0.738291	0.80641	0.694213		0.746305	0.0207979	0.266828
C17orf64	'chromosome 17 open reading frame 64'	4	1.02837	0.947263	1.02236	0.975801	0.993449	0.855514	0.990227	0.778361	0.822438	0.802403	0.706234	0.777359	0.0207979	0.266828
MAPT	'microtubule associated protein tau'	4	0.926234	1.01335	0.824098	1.08845	0.963034	0.335366	0.944869	1.01878	1.11094	1.70398	1.28324	1.27924	0.0207979	0.266828
SRPR	'empty'	4	0.486147	1.07193	0.809078	0.718958	0.771528	0.00069993	0.0298902	1.96444	0.682192	1.19108	1.32331	1.29026	0.0207979	0.266828
ZCCHC9	'zinc finger CCHC-type containing 9'	4	0.890186	0.724966	0.736982	0.730974	0.770777	0.00089991	0.0356491	0.894564	1.28725	1.52367	1.45555	1.29026	0.0207979	0.266828
TMEM116	'transmembrane protein 116'	4	1.00284	1.02687	1.01485	0.977303	1.00547	0.871113	0.991314	0.702227	0.718256	0.822438	0.854494	0.774354	0.0208979	0.267541
RIOK1	'RIO kinase 1'	4	0.718958	0.670894	0.804572	0.706942	0.725341	9.999e-05	0.0087257	1.15101	1.45555	1.20711	1.34335	1.28926	0.0208979	0.267541
SF3A3	'splicing factor 3a subunit 3'	3	0.872162	0.708444	0.872162		0.81759	0.0142986	0.276837	1.12697	1.49562	1.38342		1.33534	0.0208979	0.267541
CSNK2A1	'casein kinase 2 alpha 1'	3	0.996829	1.03738	1.04039		1.02487	0.544346	0.958762	0.730277	0.61808	0.898571		0.748976	0.0209979	0.26844
MAST3	'microtubule associated serine/threonine kinase 3'	4	1.02236	0.917222	0.933744	0.965287	0.959654	0.284272	0.944869	1.11896	1.41948	1.29927	1.27924	1.27924	0.0209979	0.26844
KCTD13	'potassium channel tetramerization domain containing 13'	4	1.03738	0.968291	0.890186	0.984813	0.970168	0.409659	0.946461	0.718256	0.794389	0.72627	0.866515	0.776357	0.0210979	0.269147
FAM204A	'family with sequence similarity 204 member A'	4	1.02987	0.951769	0.896194	0.905206	0.945761	0.182982	0.944869	0.982718	1.21513	1.45154	1.4836	1.28324	0.0210979	0.269147
OSBPL11	'oxysterol binding protein like 11'	4	0.941255	0.936748	0.90821	1.00884	0.948765	0.19688	0.944869	1.51966	1.33534	1.14701	1.13899	1.28525	0.0210979	0.269147
OTUB2	'OTU deubiquitinase, ubiquitin aldehyde binding 2'	4	0.948765	1.07343	1.13501	0.965287	1.03062	0.420258	0.946461	0.409715	1.03481	0.730277	0.942648	0.779362	0.0211979	0.269851
ATP1B1	'ATPase Na+/K+ transporting subunit beta 1'	4	1.13802	0.990821	0.881174	1.00584	1.00396	0.910109	0.994512	0.842473	0.662157	0.678185	0.942648	0.781366	0.0211979	0.269851
PIK3CB	'phosphatidylinositol-4,5-bisphosphate 3-kinase catalytic subunit beta'	3	0.999833	1.03588	0.987817		1.00784	0.839416	0.988717	1.33133	1.28324	1.41948		1.34469	0.0211979	0.269851
ALKBH2	'alkB homolog 2, alpha-ketoglutarate dependent dioxygenase'	4	1.06292	1.0494	0.944259	0.938251	0.998706	0.970603	0.996288	0.65815	0.702227	1.01878	0.762333	0.785373	0.0212979	0.270742
EXOC4	'exocyst complex component 4'	3	0.785046	0.909712	0.663384		0.786047	0.00459954	0.118525	1.26722	1.18307	1.57976		1.34335	0.0212979	0.270742
RASSF9	'Ras association domain family member 9'	4	1.05841	1.06892	1.03888	1.04189	1.05203	0.220278	0.944869	0.397694	0.942648	0.798396	0.970697	0.777359	0.0213979	0.271631
SDF2	'stromal cell derived factor 2'	4	0.902202	0.872162	1.0539	0.968291	0.94914	0.209679	0.944869	1.23516	1.47959	1.34736	1.06687	1.28224	0.0213979	0.271631
TMEM55A	'transmembrane protein 55A'	3	1.01786	1.07944	1.05841		1.0519	0.251475	0.944869	1.00275	0.481842	0.76634		0.750312	0.0214979	0.271754
KIAA1731	'empty'	4	1.04639	1.0539	1.13051	0.957777	1.04715	0.243376	0.944869	1.05885	1.03481	0.866515	0.141245	0.775355	0.0214979	0.271754
ZBTB43	'zinc finger and BTB domain containing 43'	4	0.951769	1.00434	0.932242	0.960781	0.962283	0.312569	0.944869	0.626094	0.822438	0.786375	0.906585	0.785373	0.0214979	0.271754
ADAM11	'ADAM metallopeptidase domain 11'	4	1.03438	0.975801	0.896194	1.02687	0.983311	0.647735	0.969027	1.24317	1.35136	1.23917	1.29927	1.28324	0.0214979	0.271754
TPM4	'tropomyosin 4'	4	0.990821	0.990821	0.941255	0.917222	0.96003	0.292671	0.944869	1.51164	1.1991	1.3153	1.11094	1.28425	0.0214979	0.271754
DHODH	'dihydroorotate dehydrogenase (quinone)'	4	0.657376	0.867656	0.715954	0.72046	0.740361	0.00029997	0.0172021	1.41948	1.18708	1.36338	1.17105	1.28525	0.0214979	0.271754
ITPK1	'inositol-tetrakisphosphate 1-kinase'	3	1.01335	1.08845	1.06592		1.05591	0.219578	0.944869	0.906585	0.922613	0.405708		0.744969	0.0215978	0.272256
IFI27	'interferon alpha inducible protein 27'	4	0.996829	1.00884	1.10347	1.02987	1.03475	0.372063	0.944869	0.834459	0.946655	0.718256	0.626094	0.781366	0.0215978	0.272256
DRC1	'dynein regulatory complex subunit 1'	4	1.02236	1.06892	1.02987	1.01786	1.03475	0.365563	0.944869	0.489856	0.946655	0.734284	0.958676	0.782368	0.0215978	0.272256
OSGEP	'O-sialoglycoprotein endopeptidase'	3	0.992323	0.711448	0.849632		0.851134	0.0230977	0.389941	1.10694	1.71199	1.22715		1.34869	0.0215978	0.272256
CD248	'CD248 molecule'	4	0.860146	0.954773	1.00584	0.92323	0.935997	0.134087	0.944869	1.50363	1.28324	1.06286	1.27122	1.28024	0.0216978	0.273326
SLC30A1	'solute carrier family 30 member 1'	4	1.0524	1.15754	1.00434	1.07643	1.07268	0.127587	0.944869	0.878536	0.778361	1.03882	0.413722	0.777359	0.0217978	0.273632
LPCAT4	'lysophosphatidylcholine acyltransferase 4'	4	0.965287	1.02236	1.04189	1.01635	1.01147	0.752325	0.983547	0.818431	0.762333	0.938641	0.630101	0.787377	0.0217978	0.273632
NLE1	'notchless homolog 1'	4	0.612316	0.469625	0.63034	1.03888	0.687791	9.999e-05	0.0087257	1.30729	1.29126	1.13899	1.38342	1.28024	0.0217978	0.273632
CHMP5	'charged multivesicular body protein 5'	4	0.912716	0.891688	0.90821	0.947263	0.914969	0.0765923	0.837509	1.23516	1.24317	1.3153	1.35136	1.28625	0.0217978	0.273632
RPL10A	'ribosomal protein L10a'	3	0.90821	0.573264	0.867656		0.783043	0.00439956	0.113696	1.2592	1.46757	1.3153		1.34736	0.0217978	0.273632
KEAP1	'kelch like ECH associated protein 1'	4	0.941255	0.969793	0.897696	0.980307	0.947263	0.194381	0.944869	0.638115	0.738291	0.854494	0.890557	0.780364	0.0218978	0.274125
COL27A1	'collagen type XXVII alpha 1 chain'	4	1.11248	1.12149	1.07043	1.01485	1.07981	0.106989	0.928714	0.790382	0.674178	0.730277	0.930627	0.781366	0.0218978	0.274125
GTF2F2	'general transcription factor IIF subunit 2'	3	0.700934	0.661882	0.965287		0.776034	0.00539946	0.131984	1.50764	1.60781	0.898571		1.33801	0.0218978	0.274125
KCNH4	'potassium voltage-gated channel subfamily H member 4'	3	0.993825	0.924732	0.936748		0.951769	0.255574	0.944869	1.26722	1.40345	1.35537		1.34201	0.0218978	0.274125
HSPH1	'heat shock protein family H (Hsp110) member 1'	4	1.13351	1.0509	1.08394	0.957777	1.05653	0.185081	0.944869	0.762333	0.662157	0.666164	1.04282	0.783369	0.0219978	0.274995
SLC7A6OS	'solute carrier family 7 member 6 opposite strand'	3	0.977303	0.816588	0.513183		0.769025	0.0029997	0.0862844	0.986725	1.34736	1.66792		1.334	0.0219978	0.274995
MCF2L	'MCF.2 cell line derived transforming sequence like'	4	1.04039	0.992323	1.03888	1.04189	1.02837	0.448155	0.946679	0.610066	0.874529	0.942648	0.694213	0.780364	0.0220978	0.275863
ZNF304	'zinc finger protein 304'	4	0.81809	0.920226	0.986315	1.00734	0.932993	0.126987	0.944869	1.50764	1.21112	1.09892	1.34736	1.29126	0.0220978	0.275863
VPS35	'VPS35, retromer complex component'	3	0.944259	0.897696	0.831608		0.891188	0.0643936	0.778917	1.33534	1.31129	1.32331		1.32331	0.0222978	0.278168
RPUSD1	'RNA pseudouridylate synthase domain containing 1'	4	1.02386	1.09446	1.03137	1.01786	1.04189	0.292971	0.944869	0.65815	0.80641	0.794389	0.858501	0.779362	0.0223978	0.278645
MAP2K5	'mitogen-activated protein kinase kinase 5'	4	1.01485	0.995327	1.08545	1.08244	1.04452	0.266373	0.944869	0.614073	1	0.970697	0.53794	0.780678	0.0223978	0.278645
ADORA3	'adenosine A3 receptor'	4	0.884178	1.1245	0.948765	0.972797	0.98256	0.631637	0.964923	1.23115	1.75607	1.00676	1.11495	1.27723	0.0223978	0.278645
PARVA	'parvin alpha'	4	0.951769	1.14403	1.01035	1.00133	1.02687	0.472753	0.950049	1.35136	1.09091	1.46356	1.2031	1.27723	0.0223978	0.278645
LIMK1	'LIM domain kinase 1'	4	0.998331	0.996829	0.974299	0.972797	0.985564	0.69533	0.976024	0.746305	0.930627	0.754319	0.682192	0.778361	0.0224978	0.27912
VHL	'von Hippel-Lindau tumor suppressor'	4	0.694926	0.664886	0.711448	0.744492	0.703938	9.999e-05	0.0087257	1.27924	1.44353	1.19108	1.1991	1.27824	0.0224978	0.27912
ZNF143	'zinc finger protein 143'	4	1.07493	1.08394	0.834612	0.791054	0.946136	0.184182	0.944869	1.21112	1.11094	1.47959	1.31129	1.27824	0.0224978	0.27912
DENND4C	'DENN domain containing 4C'	4	0.917222	0.975801	0.975801	0.995327	0.966038	0.367063	0.944869	1.47558	1.22314	1.17506	1.2592	1.28324	0.0224978	0.27912
NONT8	'empty'	4	0.992323	1.07643	1.09296	1.0524	1.05353	0.208279	0.944869	0.838466	0.862508	0.72627	0.690206	0.779362	0.0225977	0.279593
SCLY	'selenocysteine lyase'	4	0.960781	0.954773	1.02687	1.02236	0.991196	0.808119	0.987303	0.842473	0.72627	0.834459	0.722263	0.781366	0.0225977	0.279593
SLC25A33	'solute carrier family 25 member 33'	4	0.83311	0.960781	0.860146	0.909712	0.890937	0.0446955	0.619632	1.28725	1.23917	1.3714	1.23516	1.28324	0.0225977	0.279593
CISD1	'CDGSH iron sulfur domain 1'	1	1.22664				1.22664	0.0440956	0.614616	1.716				1.716	0.0225977	0.279593
ANKRD39	'ankyrin repeat domain 39'	3	1.03888	0.926234	0.954773		0.973297	0.50045	0.950133	0.197344	0.930627	1.12296		0.750312	0.0227977	0.280339
RNASEH2B	'ribonuclease H2 subunit B'	4	1.00584	1.10347	1.06742	1.02086	1.0494	0.236776	0.944869	0.84648	0.84648	0.638115	0.782368	0.778361	0.0226977	0.280339
FOXR1	'forkhead box R1'	4	1.01936	1.09596	1.09746	1.04189	1.06367	0.155484	0.944869	0.922613	0.710241	0.69822	0.802403	0.783369	0.0227977	0.280339
NRGN	'neurogranin'	4	1.01635	1.02386	0.966789	1.09896	1.02649	0.480252	0.950049	0.830452	0.746305	0.88655	0.670171	0.783369	0.0227977	0.280339
WISP1	'WNT1 inducible signaling pathway protein 1'	4	0.959279	1.05541	0.995327	1.08244	1.02311	0.536846	0.956809	0.866515	1.04282	0.622087	0.602052	0.783369	0.0227977	0.280339
ARL5C	'ADP ribosylation factor like GTPase 5C'	4	0.995327	0.969793	0.921728	1.03738	0.981058	0.59834	0.961359	1.17105	1.34736	1.18307	1.40746	1.27723	0.0227977	0.280339
CHURC1	'churchill domain containing 1'	4	1.02537	0.92323	1.01035	0.959279	0.979556	0.571843	0.960979	1.56774	1.33534	1.15101	1.05484	1.27723	0.0227977	0.280339
NUP153	'nucleoporin 153'	4	0.963785	0.860146	1.04339	0.956275	0.955899	0.256374	0.944869	1.32331	1.30729	1.28725	1.20711	1.28124	0.0227977	0.280339
EPRS	'glutamyl-prolyl-tRNA synthetase'	4	0.529705	0.78054	0.996829	0.902202	0.802319	0.00309969	0.087763	1.67192	1.26321	1.11094	1.09892	1.28625	0.0227977	0.280339
RPGR	'retinitis pigmentosa GTPase regulator'	4	1.01035	1.13952	1.15003	1.06742	1.09183	0.0806919	0.856415	0.88655	0.874529	0.730277	0.646129	0.784371	0.0228977	0.280804
ZNF787	'zinc finger protein 787'	4	0.945761	1.00434	0.85564	0.875166	0.920226	0.089791	0.889246	1.26722	1.02279	1.41548	1.41948	1.28124	0.0228977	0.280804
CDC6	'cell division cycle 6'	3	1.08094	0.879672	0.794058		0.918224	0.106089	0.928293	1.26321	1.30729	1.41548		1.32866	0.0228977	0.280804
ANLN	'anillin actin binding protein'	3	0.718958	0.942757	0.926234		0.86265	0.0331967	0.503497	1.51164	1.35537	1.15502		1.34068	0.0228977	0.280804
PTH	'parathyroid hormone'	4	1.18758	1.00284	0.932242	1.00884	1.03288	0.385561	0.944869	0.602052	0.814424	0.662157	1.05484	0.783369	0.0229977	0.281076
BMPR1A	'bone morphogenetic protein receptor type 1A'	4	1.02837	1.03288	0.861648	0.789552	0.928112	0.106489	0.928293	1.17906	1.28324	1.21112	1.4275	1.27523	0.0229977	0.281076
CDC42EP2	'CDC42 effector protein 2'	4	1.01035	0.939753	1.02837	1.00434	0.995702	0.909309	0.994512	1.27523	1.39945	1.26722	1.18307	1.28124	0.0229977	0.281076
HUS1	'HUS1 checkpoint clamp component'	4	0.933744	0.711448	0.83311	0.905206	0.845877	0.0115988	0.236214	1.07889	1.59178	1.30729	1.15101	1.28224	0.0229977	0.281076
RELB	'RELB proto-oncogene, NF-kB subunit'	4	0.935246	0.980307	0.983311	1.06742	0.991572	0.815018	0.987303	1.29126	1.31931	1.143	1.38743	1.28525	0.0229977	0.281076
RBM25	'RNA binding motif protein 25'	4	0.87817	0.663384	0.804572	0.827102	0.793307	0.00249975	0.0766647	1.21112	1.50363	1.28725	1.09491	1.27423	0.0230977	0.281917
ARHGEF28	'Rho guanine nucleotide exchange factor 28'	4	1.00133	0.998331	0.957777	0.986315	0.985939	0.694531	0.975777	1.18708	1.30328	1.24317	1.39143	1.28124	0.0230977	0.281917
BCKDK	'branched chain ketoacid dehydrogenase kinase'	4	0.977303	1.06442	1.01035	1.03137	1.02086	0.576742	0.960979	0.662157	0.890557	0.630101	0.930627	0.778361	0.0231977	0.282946
PPAPDC1A	'empty'	4	1.14102	1.03738	0.975801	1.02386	1.04452	0.268173	0.944869	0.453793	0.730277	1.02279	0.906585	0.778361	0.0232977	0.283782
ANXA2	'annexin A2'	4	0.945761	0.939753	0.8256	0.884178	0.898823	0.0519948	0.681592	1.26321	1.28725	1.31129	1.25119	1.27824	0.0232977	0.283782
ANKRD17	'ankyrin repeat domain 17'	4	0.882676	0.986315	0.968291	0.978805	0.954022	0.246675	0.944869	0.930627	0.630101	0.557975	0.994739	0.778361	0.0233977	0.284425
CCDC117	'coiled-coil domain containing 117'	4	1.00884	1.04489	1.06442	1.00284	1.03025	0.431057	0.946461	0.674178	0.742298	0.854494	0.858501	0.782368	0.0233977	0.284425
CCDC86	'coiled-coil domain containing 86'	4	0.902202	0.83311	0.631842	0.606308	0.743365	0.00069993	0.0298902	1.33934	1.09091	1.47157	1.17906	1.27022	0.0233977	0.284425
GPR35	'G protein-coupled receptor 35'	4	0.999833	1.0539	1.07043	0.950267	1.01861	0.608539	0.962118	0.794389	0.990732	0.634108	0.694213	0.778361	0.0234977	0.285065
TRAPPC13	'trafficking protein particle complex 13'	4	0.990821	1.01035	0.978805	1.00734	0.996829	0.932907	0.995362	1.40746	1.13098	1.2592	1.29927	1.27423	0.0234977	0.285065
SMG1	'SMG1, nonsense mediated mRNA decay associated PI3K related kinase'	4	1.07944	0.875166	0.882676	0.875166	0.928112	0.105989	0.928293	0.930627	1.21513	1.35136	1.65189	1.28725	0.0234977	0.285065
OR6C4	'olfactory receptor family 6 subfamily C member 4'	4	1.01936	1.00434	1.03137	1.00884	1.01598	0.668333	0.972972	0.702227	0.854494	0.666164	0.898571	0.780364	0.0236976	0.287105
JUNB	'JunB proto-oncogene, AP-1 transcription factor subunit'	4	0.834612	0.91572	0.965287	0.998331	0.928487	0.110889	0.936464	0.774354	0.710241	0.606059	1.04282	0.783369	0.0236976	0.287105
GYS1	'glycogen synthase 1'	4	1.00133	0.993825	1.07493	1.07643	1.03663	0.352265	0.944869	1.07889	0.950662	0.465814	0.642122	0.784371	0.0237976	0.28793
COG1	'component of oligomeric golgi complex 1'	4	0.854138	0.942757	0.917222	0.72046	0.858644	0.0144986	0.27981	1.04683	1.21513	1.38342	1.4876	1.28324	0.0237976	0.28793
SLC4A2	'solute carrier family 4 member 2'	4	0.995327	0.965287	0.978805	1.08244	1.00547	0.881112	0.992345	0.858501	0.80641	0.810417	0.666164	0.785373	0.0238976	0.288947
VWA5A	'von Willebrand factor A domain containing 5A'	3	1.02987	1.01035	1.02236		1.02086	0.612539	0.962542	0.862508	0.690206	0.702227		0.751647	0.0239976	0.289381
PSMG4	'proteasome assembly chaperone 4'	4	0.812082	0.595794	1.09896	0.87817	0.846253	0.0125987	0.252031	0.706234	0.678185	0.826445	0.930627	0.785373	0.0239976	0.289381
CDKN2B	'cyclin dependent kinase inhibitor 2B'	4	0.981809	1.05991	1.0524	1.07794	1.04302	0.281372	0.944869	1.01077	0.646129	0.582017	0.906585	0.786375	0.0239976	0.289381
B3GAT2	'beta-1,3-glucuronyltransferase 2'	4	0.993825	0.993825	0.888684	1.01035	0.97167	0.440356	0.946461	1.22314	1.34736	1.38743	1.15101	1.27723	0.0239976	0.289381
TEAD4	'TEA domain transcription factor 4'	4	0.91572	0.960781	0.998331	0.942757	0.954397	0.238876	0.944869	1.29927	1.21913	1.38743	1.1991	1.27623	0.0240976	0.289813
GPX4	'glutathione peroxidase 4'	4	1.08244	0.849632	0.822596	0.876668	0.907835	0.0617938	0.757803	0.69822	1.29126	1.62384	1.50363	1.27924	0.0240976	0.289813
MST1	'macrophage stimulating 1'	4	0.936748	0.881174	0.789552	0.9007	0.877044	0.030397	0.475403	1.09091	1.39143	1.44353	1.2031	1.28224	0.0240976	0.289813
DUSP3	'dual specificity phosphatase 3'	4	0.995327	0.996829	0.896194	1.0509	0.984813	0.677232	0.973518	1.143	1.27924	1.43551	1.28725	1.28625	0.0240976	0.289813
PCDHB8	'protocadherin beta 8'	3	1.09446	1.00584	1.123		1.07443	0.140286	0.944869	0.758326	0.826445	0.666164		0.750312	0.0241976	0.290435
UBE2L6	'ubiquitin conjugating enzyme E2 L6'	4	1.09145	0.969793	1.00734	0.941255	1.00246	0.943806	0.995362	1.44753	1.07488	1.27523	1.3153	1.27824	0.0241976	0.290435
SHOC2	'SHOC2, leucine rich repeat scaffold protein'	4	0.942757	0.983311	0.944259	0.954773	0.956275	0.267173	0.944869	1.21112	1.33133	1.33133	1.25119	1.28124	0.0241976	0.290435
TTC31	'tetratricopeptide repeat domain 31'	4	0.980307	0.999833	0.954773	0.972797	0.976927	0.530747	0.956783	0.710241	1.07889	0.505884	0.842473	0.784371	0.0242976	0.291055
LSMEM1	'leucine rich single-pass membrane protein 1'	4	1.01185	1.00133	1.04489	1.07944	1.03438	0.369663	0.944869	0.790382	0.814424	0.790382	0.754319	0.787377	0.0242976	0.291055
EIF3F	'eukaryotic translation initiation factor 3 subunit F'	4	0.711448	0.568758	0.681408	0.691922	0.663384	9.999e-05	0.0087257	1.38342	1.47959	1.08289	1.13498	1.27022	0.0242976	0.291055
TTC1	'tetratricopeptide repeat domain 1'	3	0.935246	0.603304	0.783544		0.774031	0.00309969	0.087763	1.20711	1.61583	1.18307		1.33534	0.0243976	0.292059
EFCAB4A	'empty'	4	0.995327	1.02837	0.987817	1.02236	1.00847	0.805819	0.987193	0.970697	0.854494	0.590031	0.714248	0.782368	0.0244976	0.293062
APMAP	'adipocyte plasma membrane associated protein'	4	1.02086	0.989319	0.980307	0.962283	0.988192	0.748525	0.983534	0.662157	0.902578	0.854494	0.722263	0.785373	0.0245975	0.293869
ARL4D	'ADP ribosylation factor like GTPase 4D'	4	0.965287	0.947263	1.02687	1.04189	0.995327	0.89911	0.993614	1.21913	1.49562	1.1991	1.16704	1.27022	0.0245975	0.293869
KRT2	'keratin 2'	4	0.966789	0.899198	1.08244	1.0509	0.999833	0.9963	0.998179	0.810417	0.830452	0.674178	0.810417	0.781366	0.0247975	0.295477
RBFA	'ribosome binding factor A (putative)'	4	1.02386	0.941255	0.926234	0.989319	0.970168	0.430357	0.946461	0.958676	0.630101	0.822438	0.72627	0.784371	0.0247975	0.295477
ZNF444	'zinc finger protein 444'	4	0.989319	0.8256	1.13652	0.969793	0.980307	0.591541	0.960979	0.834459	1.25119	1.68395	1.29927	1.26722	0.0247975	0.295477
RFC2	'replication factor C subunit 2'	4	0.83311	0.654372	1.06292	0.441087	0.747871	0.00049995	0.0236416	1.33133	1.07087	0.890557	1.81618	1.27723	0.0247975	0.295477
NAALADL1	'N-acetylated alpha-linked acidic dipeptidase like 1'	4	0.998331	0.995327	0.956275	0.909712	0.964911	0.347865	0.944869	1.23115	1.23917	1.21112	1.41948	1.27523	0.0248975	0.296277
PPWD1	'peptidylprolyl isomerase domain and WD repeat containing 1'	4	0.902202	0.57026	0.989319	0.927736	0.847379	0.0111989	0.230144	1.11094	2.05259	0.938641	1.01077	1.27824	0.0248975	0.296277
ANKRD29	'ankyrin repeat domain 29'	4	0.992323	1.05991	1.00284	0.989319	1.0111	0.761524	0.984356	0.26947	0.990732	0.962683	0.92662	0.787377	0.0249975	0.297271
BCL11A	'B-cell CLL/lymphoma 11A'	4	0.969793	1.03137	1.12901	1.00133	1.03288	0.39596	0.944869	0.890557	0.842473	0.489856	0.918606	0.785373	0.0250975	0.298068
ABHD12	'abhydrolase domain containing 12'	4	0.962283	1.0494	1.07193	1.04339	1.03175	0.411159	0.946461	0.746305	0.878536	0.69822	0.826445	0.787377	0.0250975	0.298068
DOC2A	'double C2 domain alpha'	4	1.16055	1.06141	1.01485	0.977303	1.05353	0.206579	0.944869	0.69822	0.786375	0.794389	0.850487	0.782368	0.0251975	0.298079
BCS1L	'BCS1 homolog, ubiquinol-cytochrome c reductase complex chaperone'	4	0.786548	0.836114	1.03137	0.79556	0.862399	0.0174983	0.319281	0.84648	0.894564	0.770347	0.630101	0.785373	0.0251975	0.298079
CALR	'calreticulin'	4	1.02537	1.01185	0.945761	0.926234	0.977303	0.533947	0.956809	1.17906	1.30328	1.22314	1.38342	1.27223	0.0251975	0.298079
DGCR8	'DGCR8, microprocessor complex subunit'	4	0.718958	0.693424	0.556741	0.79556	0.691171	9.999e-05	0.0087257	1.2031	1.05484	1.5998	1.23516	1.27323	0.0251975	0.298079
FTSJ3	'FtsJ homolog 3'	4	0.616822	0.849632	0.768524	0.839118	0.768524	0.00179982	0.0597646	0.978711	1.31129	1.45955	1.34335	1.27323	0.0251975	0.298079
NVL	'nuclear VCP-like'	4	0.866154	0.462115	0.715954	0.322429	0.591663	9.999e-05	0.0087257	1.15101	1.27122	1.36338	1.32331	1.27723	0.0251975	0.298079
FTO	'FTO, alpha-ketoglutarate dependent dioxygenase'	4	1.05691	1.0539	1.10647	1.10197	1.07981	0.106589	0.928293	0.638115	0.80641	0.802403	0.906585	0.788378	0.0252975	0.298871
PDK2	'pyruvate dehydrogenase kinase 2'	4	0.921728	0.983311	0.917222	0.954773	0.944259	0.174183	0.944869	1.32331	1.2031	1.29927	1.28324	1.27723	0.0252975	0.298871
DSG4	'desmoglein 4'	3	1.04339	1.02386	1.04039		1.03588	0.391661	0.944869	0.702227	0.822438	0.742298		0.755654	0.0253975	0.299074
FLNA	'filamin A'	4	0.957777	1.0509	1.10347	0.986315	1.02462	0.509149	0.953381	0.65815	0.990732	0.666164	0.814424	0.782368	0.0253975	0.299074
MED22	'mediator complex subunit 22'	4	1.18158	1.03738	0.819592	1.02687	1.01635	0.653335	0.970298	0.401701	0.942648	1.11896	0.666164	0.782368	0.0253975	0.299074
ZFHX3	'zinc finger homeobox 3'	4	1.07043	1.10798	1.03588	0.93074	1.03626	0.355664	0.944869	0.646129	0.521912	0.934634	1.04282	0.786375	0.0253975	0.299074
SKA1	'spindle and kinetochore associated complex subunit 1'	3	0.879672	0.88568	0.981809		0.91572	0.0990901	0.917256	1.34335	1.2592	1.39143		1.33133	0.0253975	0.299074
ZFYVE28	'zinc finger FYVE-type containing 28'	3	1.15754	1.04039	1.0509		1.08294	0.118288	0.940903	0.850487	0.694213	0.714248		0.752983	0.0254975	0.299471
ELMOD1	'ELMO domain containing 1'	4	1.06742	1.02987	1.09145	1.01635	1.05128	0.219378	0.944869	0.774354	0.854494	0.84648	0.678185	0.788378	0.0254975	0.299471
RHOG	'ras homolog family member G'	4	0.993825	0.83311	0.903704	0.972797	0.925859	0.0988901	0.917256	1.22314	1.21513	1.34335	1.27122	1.26321	0.0254975	0.299471
WDR91	'WD repeat domain 91'	4	0.93074	1.00584	0.929238	0.981809	0.961907	0.318468	0.944869	1.32331	1.49562	1.30729	0.970697	1.27423	0.0254975	0.299471
ZNF219	'zinc finger protein 219'	4	0.983311	1.01936	1.04189	0.968291	1.00321	0.927007	0.995332	1.23516	1.0308	1.64388	1.21913	1.28224	0.0255974	0.30045
SEPT9	'empty'	4	1.0509	1.16505	1.07643	1.00584	1.07456	0.117688	0.940903	0.80641	0.666164	0.930627	0.738291	0.785373	0.0256974	0.301037
NRG1	'neuregulin 1'	4	1	1.03288	1.05841	1.04039	1.03292	0.389661	0.944869	0.850487	0.509891	0.874529	0.922613	0.78938	0.0256974	0.301037
KIN	'Kin17 DNA and RNA binding protein'	4	1.01936	0.694926	0.869158	0.663384	0.811707	0.00339966	0.093615	0.654143	1.61983	1.38342	1.38743	1.26121	0.0256974	0.301037
WDR75	'WD repeat domain 75'	4	0.732476	1.06742	0.676902	0.670894	0.786924	0.00139986	0.0495825	1.33934	0.674178	1.47157	1.57976	1.26621	0.0257974	0.301816
RNASEK	'ribonuclease K'	4	0.896194	1.02987	1.02837	0.573264	0.881925	0.0313969	0.485161	1.32732	0.982718	0.958676	1.80015	1.26722	0.0257974	0.301816
SNN	'stannin'	2	0.963785	1.05541			1.0096	0.831217	0.988177	0.906585	0.521912			0.714248	0.0258974	0.302203
SYCE1	'synaptonemal complex central element protein 1'	3	1.03888	1.03438	1.02687		1.03338	0.425457	0.946461	0.710241	0.682192	0.874529		0.755654	0.0258974	0.302203
PURG	'purine rich element binding protein G'	4	1.0479	0.971295	1.03137	1.09145	1.03551	0.362464	0.944869	0.850487	0.970697	0.301526	1.0308	0.788378	0.0258974	0.302203
CCDC88B	'coiled-coil domain containing 88B'	4	0.989319	0.924732	1.03888	0.93074	0.970919	0.430457	0.946461	1.31129	1.20711	1.16704	1.41948	1.27623	0.0258974	0.302203
RAMP1	'receptor activity modifying protein 1'	4	0.926234	0.9007	0.977303	1.02687	0.957777	0.270573	0.944869	0.686199	1.20711	0.690206	0.557975	0.785373	0.0259974	0.302783
ATP5O	'ATP synthase, H+ transporting, mitochondrial F1 complex, O subunit'	4	0.906708	0.932242	0.938251	0.89319	0.917598	0.0817918	0.858059	0.882543	0.906585	0.666164	0.69822	0.788378	0.0259974	0.302783
TIPIN	'TIMELESS interacting protein'	4	0.909712	0.8256	0.800066	0.938251	0.868407	0.0232977	0.391488	1.04282	1.46757	1.60381	0.982718	1.27423	0.0259974	0.302783
PRKAG1	'protein kinase AMP-activated non-catalytic subunit gamma 1'	4	0.998331	0.890186	0.905206	1.01035	0.951018	0.219678	0.944869	1.07488	0.433758	0.774354	0.858501	0.785373	0.0260974	0.303361
GPT2	'glutamic--pyruvic transaminase 2'	4	1.13802	1.01485	1.02386	1.0509	1.05691	0.188781	0.944869	0.754319	0.842473	0.826445	0.722263	0.786375	0.0260974	0.303361
RPS29	'ribosomal protein S29'	2	0.824098	0.872162			0.84813	0.0463954	0.63636	1.4315	1.41948			1.42549	0.0260974	0.303361
OR51G2	'olfactory receptor family 51 subfamily G member 2'	4	1.04339	1.07944	1.02537	0.972797	1.03025	0.426157	0.946461	0.834459	0.870522	0.662157	0.794389	0.790382	0.0261974	0.303937
FADS2	'fatty acid desaturase 2'	4	0.941255	0.942757	0.956275	0.957777	0.949516	0.20338	0.944869	1.2552	1.27523	1.39143	1.15101	1.26822	0.0261974	0.303937
SMG8	'SMG8, nonsense mediated mRNA decay factor'	3	1.03888	1.03588	1.01185		1.02887	0.487051	0.950049	1.30328	1.3714	1.30729		1.32732	0.0261974	0.303937
SRSF4	'serine and arginine rich splicing factor 4'	4	0.980307	1.00734	0.980307	1.00133	0.992323	0.830317	0.988177	0.594038	0.942648	0.92662	0.694213	0.78938	0.0262974	0.304705
TBPL1	'TATA-box binding protein like 1'	4	0.963785	0.956275	0.960781	0.947263	0.957026	0.265573	0.944869	1.24718	1.23917	1.32732	1.29927	1.27824	0.0262974	0.304705
CCDC78	'coiled-coil domain containing 78'	3	0.993825	1.08094	0.987817		1.02086	0.610239	0.962382	0.890557	0.890557	0.477835		0.752983	0.0263974	0.305277
TLL1	'tolloid like 1'	4	1.07493	0.993825	1.07343	1.08094	1.05578	0.187881	0.944869	0.894564	0.417729	0.882543	0.942648	0.784371	0.0263974	0.305277
YEATS4	'YEATS domain containing 4'	4	0.85564	0.822596	0.786548	0.992323	0.864277	0.0213979	0.370595	1.46757	1.53168	0.938641	1.143	1.27022	0.0263974	0.305277
ABCC1	'ATP binding cassette subfamily C member 1'	4	1.03137	1.05541	1.06742	1.04189	1.04902	0.231877	0.944869	0.80641	0.730277	0.778361	0.826445	0.785373	0.0264974	0.305455
POLG	'DNA polymerase gamma, catalytic subunit'	4	1.13351	1.03288	0.918724	0.963785	1.01222	0.742626	0.98294	0.614073	0.958676	0.590031	0.978711	0.785373	0.0264974	0.305455
COL3A1	'collagen type III alpha 1 chain'	4	1.05841	1.03137	1.00734	1.13051	1.05691	0.184982	0.944869	0.850487	0.718256	0.810417	0.774354	0.788378	0.0264974	0.305455
RBMS1	'RNA binding motif single stranded interacting protein 1'	4	1.03888	0.960781	0.879672	1.04639	0.981433	0.606439	0.962118	1.44353	1.21513	1.1991	1.19509	1.26321	0.0264974	0.305455
KRT26	'keratin 26'	4	0.977303	0.984813	0.975801	1.01936	0.989319	0.763724	0.984356	1.2031	1.27122	1.43551	1.16704	1.26922	0.0264974	0.305455
CCNL2	'cyclin L2'	3	1.01035	1.02837	1.02086		1.01986	0.633737	0.965162	0.786375	0.790382	0.702227		0.759661	0.0265973	0.306022
NUPL1	'empty'	4	0.843624	0.876668	0.944259	0.909712	0.893566	0.0480952	0.646904	1.63586	1.23516	1.27122	0.950662	1.27323	0.0265973	0.306022
XYLT2	'xylosyltransferase 2'	3	0.879672	0.987817	0.891688		0.919726	0.112089	0.938632	1.27122	1.24317	1.45154		1.32198	0.0265973	0.306022
TBL1XR1	'transducin beta like 1 X-linked receptor 1'	4	0.924732	0.959279	1.08394	0.974299	0.985564	0.686131	0.973518	0.814424	0.838466	0.642122	0.854494	0.787377	0.0266973	0.306782
RPL28	'ribosomal protein L28'	4	0.87817	0.879672	0.858644	0.815086	0.857893	0.0159984	0.299167	1.29927	1.28324	1.21913	1.27122	1.26822	0.0266973	0.306782
GJD2	'gap junction protein delta 2'	4	1.11398	1.07944	1.05541	0.942757	1.0479	0.240076	0.944869	0.742298	0.814424	0.718256	0.870522	0.786375	0.0267973	0.306954
TTC36	'tetratricopeptide repeat domain 36'	4	1.05541	1.01786	1.06742	1.02386	1.04114	0.29587	0.944869	0.710241	0.890557	0.694213	0.850487	0.786375	0.0267973	0.306954
TMEM261	'transmembrane protein 261'	4	1.02537	1.06442	0.960781	1.13201	1.04564	0.254975	0.944869	0.838466	0.670171	0.794389	0.866515	0.792385	0.0267973	0.306954
C3orf58	'chromosome 3 open reading frame 58'	4	0.956275	0.996829	1.06141	0.971295	0.996453	0.920008	0.995224	1.33534	1.33934	0.974704	1.4275	1.26922	0.0267973	0.306954
RTN4RL2	'reticulon 4 receptor like 2'	4	0.995327	1.04489	0.947263	1.03888	1.00659	0.859414	0.99047	1.05885	1.26722	1.46757	1.29527	1.27223	0.0267973	0.306954
CPOX	'coproporphyrinogen oxidase'	4	0.924732	1.01335	0.929238	1.0479	0.978805	0.563644	0.960979	0.702227	0.842473	0.758326	0.84648	0.787377	0.0268973	0.30732
TPK1	'thiamin pyrophosphokinase 1'	4	1.00434	0.936748	0.954773	1.0509	0.98669	0.717928	0.979272	0.610066	0.858501	0.834459	0.850487	0.788378	0.0268973	0.30732
BMS1	'BMS1, ribosome biogenesis factor'	4	0.73548	0.831608	0.857142	0.90821	0.83311	0.00719928	0.166089	1.40746	1.11094	1.28324	1.27122	1.26822	0.0268973	0.30732
POLQ	'DNA polymerase theta'	4	0.879672	0.872162	0.912716	1.0539	0.929614	0.119288	0.940903	1.15101	1.31129	1.45555	1.16704	1.27122	0.0268973	0.30732
CLK3	'CDC like kinase 3'	4	1.11098	1.06892	0.93074	0.941255	1.01298	0.731127	0.980485	0.758326	0.790382	0.774354	0.814424	0.784371	0.0269973	0.307878
GTF2A2	'general transcription factor IIA subunit 2'	4	0.777536	0.745994	0.733978	0.591288	0.712199	0.00019998	0.013281	1.04282	0.954669	0.217379	0.934634	0.787377	0.0269973	0.307878
OR51J1	'olfactory receptor family 51 subfamily J member 1 (gene/pseudogene)'	4	1.07343	1.08394	1.00434	0.950267	1.028	0.453055	0.946679	0.918606	0.477835	0.826445	0.934634	0.78938	0.0269973	0.307878
C8orf74	'chromosome 8 open reading frame 74'	4	0.947263	0.984813	1.11398	1.13051	1.04414	0.266873	0.944869	0.838466	0.76634	0.642122	0.890557	0.784371	0.0270973	0.308434
RGS7	'regulator of G-protein signaling 7'	4	0.942757	1.06592	1.05841	0.966789	1.00847	0.818718	0.987303	0.694213	0.814424	0.870522	0.778361	0.78938	0.0270973	0.308434
NONT13	'empty'	4	1.08244	1.03438	1.09296	1.00884	1.05466	0.20228	0.944869	0.794389	0.794389	0.714248	0.858501	0.790382	0.0270973	0.308434
CDT1	'chromatin licensing and DNA replication factor 1'	4	1.23865	1.06141	0.899198	0.912716	1.028	0.454955	0.946679	1.08289	0.794389	1.69196	1.49161	1.26521	0.0271973	0.308794
PYY	'peptide YY'	3	0.974299	0.965287	0.980307		0.973297	0.512849	0.953937	1.13498	1.30328	1.50363		1.31396	0.0271973	0.308794
MAEA	'macrophage erythroblast attacher'	3	1.04039	0.981809	0.831608		0.951268	0.244576	0.944869	1.36739	1.15903	1.4315		1.31931	0.0271973	0.308794
POLD2	'DNA polymerase delta 2, accessory subunit'	3	0.884178	0.764018	0.804572		0.81759	0.0135986	0.267006	1.27523	1.30328	1.41548		1.33133	0.0271973	0.308794
LPGAT1	'lysophosphatidylglycerol acyltransferase 1'	3	1.02386	1.04339	1.0509		1.03939	0.347565	0.944869	0.694213	0.722263	0.858501		0.758326	0.0272973	0.309346
DECR2	'2,4-dienoyl-CoA reductase 2'	4	0.969793	1.04189	1.01635	1.01936	1.01185	0.745125	0.983065	0.674178	0.734284	0.986725	0.746305	0.785373	0.0272973	0.309346
EIF2B1	'eukaryotic translation initiation factor 2B subunit alpha'	4	0.549231	0.382509	0.752002	0.884178	0.64198	9.999e-05	0.0087257	1.47959	1.5998	1.07488	0.930627	1.27122	0.0272973	0.309346
RDH13	'retinol dehydrogenase 13'	4	1.00434	0.953271	0.91572	0.912716	0.946512	0.183982	0.944869	1.0268	1.4275	1.2592	1.35537	1.26722	0.0273973	0.31009
TRAIP	'TRAF interacting protein'	3	0.854138	0.872162	0.74299		0.823097	0.0148985	0.28479	1.27122	1.35537	1.35938		1.32866	0.0273973	0.31009
POC1B	'POC1 centriolar protein B'	4	1.01635	1.00734	1.09145	1.07043	1.04639	0.253075	0.944869	0.634108	0.730277	0.902578	0.882543	0.787377	0.0274973	0.310638
MAU2	'MAU2 sister chromatid cohesion factor'	4	0.881174	1.02086	0.76552	0.770026	0.859395	0.0159984	0.299167	0.702227	0.634108	0.714248	1.09892	0.787377	0.0274973	0.310638
PAXBP1	'PAX3 and PAX7 binding protein 1'	4	0.661882	0.721962	0.621328	0.753504	0.689669	9.999e-05	0.0087257	1.57976	1.21513	0.934634	1.36338	1.27323	0.0274973	0.310638
CILP	'cartilage intermediate layer protein'	4	1.04039	1.07493	0.981809	1.00734	1.02612	0.485251	0.950049	0.569996	0.890557	0.786375	0.902578	0.787377	0.0275972	0.311573
RPS4Y1	'ribosomal protein S4, Y-linked 1'	2	1.1275	1.13201			1.12976	0.0758924	0.834401	0.714248	0.706234			0.710241	0.0276972	0.311688
MED12	'mediator complex subunit 12'	4	0.996829	0.998331	0.771528	0.879672	0.91159	0.0737926	0.827011	1.05084	0.38968	0.934634	0.770347	0.786375	0.0277972	0.311688
PRR14	'proline rich 14'	4	0.987817	1.15304	1.04489	1.02687	1.05315	0.213079	0.944869	0.938641	0.413722	0.978711	0.826445	0.78938	0.0276972	0.311688
RAD18	'RAD18, E3 ubiquitin protein ligase'	4	1	1.03288	1.07643	1.03288	1.03555	0.359464	0.944869	0.946655	0.822438	0.65815	0.738291	0.791384	0.0277972	0.311688
TWF1	'twinfilin actin binding protein 1'	4	1.03738	0.951769	0.921728	0.995327	0.976552	0.528747	0.955692	1.19509	1.34335	1.30328	1.1991	1.2602	0.0276972	0.311688
ELAC2	'elaC ribonuclease Z 2'	4	0.87817	0.687416	0.998331	0.726468	0.822596	0.00569943	0.138009	1.2031	1.35938	1.06286	1.41548	1.2602	0.0277972	0.311688
TRIM23	'tripartite motif containing 23'	4	0.948765	1.08094	0.966789	0.951769	0.987066	0.727427	0.980393	1.37941	1.3153	1.06286	1.29527	1.26321	0.0276972	0.311688
POLR3E	'RNA polymerase III subunit E'	4	0.974299	0.733978	0.801568	0.8256	0.833861	0.00869913	0.191869	0.934634	1.21913	1.57976	1.32331	1.26421	0.0277972	0.311688
C14orf166	'chromosome 14 open reading frame 166'	4	0.9007	0.953271	1.03588	0.983311	0.968291	0.388761	0.944869	1.20711	1.33934	1.27924	1.24317	1.26722	0.0277972	0.311688
SUZ12	'SUZ12 polycomb repressive complex 2 subunit'	4	0.942757	0.920226	0.924732	0.932242	0.929989	0.117488	0.940903	1.29527	1.36739	1.39544	1.01477	1.26822	0.0277972	0.311688
DDX20	'DEAD-box helicase 20'	3	1.0494	0.396027	0.688918		0.711448	0.00069993	0.0298902	0.858501	1.72001	1.38342		1.32064	0.0277972	0.311688
OR6C75	'olfactory receptor family 6 subfamily C member 75'	4	1.04339	1.01335	0.957777	0.986315	1.00021	0.993001	0.998179	0.65815	0.822438	0.69822	0.978711	0.78938	0.0278972	0.312421
SLC35A5	'solute carrier family 35 member A5'	4	0.951769	1.04039	1.04189	0.984813	1.00471	0.89591	0.993614	1.33534	1.28725	1.2031	1.22715	1.26321	0.0278972	0.312421
IGHMBP2	'immunoglobulin mu binding protein 2'	4	1.06892	0.998331	1.01936	1.00734	1.02349	0.523348	0.955077	1.22715	1.21513	1.18307	1.4275	1.26321	0.0279972	0.312572
BRF1	'BRF1, RNA polymerase III transcription initiation factor subunit'	4	0.843624	0.966789	0.721962	0.709946	0.81058	0.00259974	0.0786628	1.3153	0.982718	1.40345	1.35537	1.26421	0.0279972	0.312572
OR5D13	'olfactory receptor family 5 subfamily D member 13 (gene/pseudogene)'	4	0.942757	0.989319	1.05991	1.0479	1.00997	0.781322	0.985531	1.18307	1.4275	1.2031	1.2552	1.26722	0.0279972	0.312572
TMED10	'transmembrane p24 trafficking protein 10'	4	0.947263	0.912716	0.938251	0.981809	0.94501	0.180782	0.944869	1.20711	1.37541	1.23516	1.26321	1.27022	0.0279972	0.312572
GPATCH1	'G-patch domain containing 1'	4	0.79556	1.04639	0.929238	0.625834	0.849257	0.0134987	0.26562	1.3153	0.898571	1.32732	1.55171	1.27323	0.0279972	0.312572
GAS2L3	'growth arrest specific 2 like 3'	4	1.0524	0.903704	0.873664	1.03738	0.966789	0.381462	0.944869	0.826445	0.88655	0.718256	0.734284	0.791384	0.0280972	0.313301
DENND2A	'DENN domain containing 2A'	4	1.05541	1.07794	1.03888	1.04339	1.0539	0.19568	0.944869	0.80641	0.870522	0.802403	0.694213	0.793387	0.0280972	0.313301
SAMD11	'sterile alpha motif domain containing 11'	4	1.123	1.02537	0.993825	1.06141	1.0509	0.216078	0.944869	0.750312	0.72627	0.866515	0.80641	0.787377	0.0281972	0.313835
CSNK1G3	'casein kinase 1 gamma 3'	4	1.02236	1.06742	1.06742	1.07043	1.05691	0.187781	0.944869	0.914599	0.341596	1.01878	0.890557	0.791384	0.0281972	0.313835
RAPH1	'Ras association (RalGDS/AF-6) and pleckstrin homology domains 1'	4	0.91572	1.04639	0.896194	0.995327	0.963409	0.323068	0.944869	1.0308	1.22314	1.35537	1.43952	1.26221	0.0281972	0.313835
ZNF280B	'zinc finger protein 280B'	3	1.07193	0.986315	1.01035		1.02286	0.581042	0.960979	0.802403	0.798396	0.682192		0.760997	0.0282972	0.314173
EPHA10	'EPH receptor A10'	4	0.873664	1.07794	0.936748	1.07643	0.991196	0.809919	0.987303	0.758326	0.690206	0.930627	0.782368	0.790382	0.0282972	0.314173
RHOT1	'ras homolog family member T1'	4	1.06892	0.984813	0.876668	0.974299	0.976176	0.515048	0.953937	1.13098	1.30729	1.37541	1.25119	1.26621	0.0282972	0.314173
RFT1	'RFT1 homolog'	4	0.978805	0.869158	0.724966	0.864652	0.859395	0.0152985	0.289677	1.15502	1.09892	1.47959	1.33534	1.26722	0.0282972	0.314173
C2orf16	'chromosome 2 open reading frame 16'	1	0.960781				0.960781	0.507349	0.953189	0.602052				0.602052	0.0283972	0.31451
OR6C74	'olfactory receptor family 6 subfamily C member 74'	4	1.00133	1.10647	1.03137	1.08545	1.05616	0.192181	0.944869	0.958676	0.634108	0.890557	0.670171	0.788378	0.0283972	0.31451
SNED1	'sushi, nidogen and EGF like domains 1'	4	0.993825	1.00434	1.03288	1.00584	1.00922	0.807219	0.987303	0.678185	0.934634	0.76634	0.786375	0.791384	0.0283972	0.31451
UBP1	'upstream binding protein 1 (LBP-1a)'	4	1.0524	1.07794	1.02837	1.08545	1.06104	0.169283	0.944869	0.710241	0.782368	0.862508	0.818431	0.793387	0.0283972	0.31451
ISM1	'isthmin 1'	4	1.02537	1.03588	1.08094	0.980307	1.03062	0.417058	0.946461	0.710241	0.942648	0.774354	0.742298	0.792385	0.0284972	0.314846
MED8	'mediator complex subunit 8'	4	0.786548	0.338951	0.912716	0.911214	0.737357	0.00049995	0.0236416	1.34335	1.61583	0.946655	1.13498	1.2602	0.0284972	0.314846
FAM215A	'family with sequence similarity 215 member A (non-protein coding)'	3	0.975801	0.998331	0.975801		0.983311	0.674733	0.973518	1.35136	1.32331	1.27122		1.3153	0.0284972	0.314846
ARF1	'ADP ribosylation factor 1'	3	0.989319	1.02236	0.9007		0.970794	0.462954	0.948854	1.05084	1.35938	1.55572		1.32198	0.0284972	0.314846
FUT3	'fucosyltransferase 3 (Lewis blood group)'	3	0.999833	0.998331	1.04339		1.01385	0.728927	0.980393	0.517905	0.970697	0.774354		0.754319	0.0286971	0.315267
SYPL1	'synaptophysin like 1'	3	1.06592	1.0524	1.11549		1.07794	0.124788	0.944869	0.622087	0.942648	0.710241		0.758326	0.0286971	0.315267
MNX1	'motor neuron and pancreas homeobox 1'	3	1.07493	1.02837	1.01786		1.04039	0.351465	0.944869	0.682192	0.650136	0.946655		0.759661	0.0287971	0.315267
LPCAT1	'lysophosphatidylcholine acyltransferase 1'	3	1.0539	1.08845	1.06442		1.06892	0.157784	0.944869	0.858501	0.437765	0.986725		0.760997	0.0287971	0.315267
COL21A1	'collagen type XXI alpha 1 chain'	4	1.07193	1.06742	1.06442	1.04339	1.06179	0.153885	0.944869	0.92662	0.84648	0.590031	0.790382	0.788378	0.0287971	0.315267
RABEP2	'rabaptin, RAB GTPase binding effector protein 2'	4	0.906708	1.06892	1.09746	1.07493	1.03701	0.334367	0.944869	1.13899	0.866515	0.473828	0.674178	0.788378	0.0286971	0.315267
NDUFAF5	'NADH:ubiquinone oxidoreductase complex assembly factor 5'	4	0.974299	0.996829	1.04339	1.08995	1.02612	0.486951	0.950049	0.778361	0.88655	0.674178	0.822438	0.790382	0.0285971	0.315267
SLC9C2	'solute carrier family 9 member C2 (putative)'	4	0.983311	1.03288	1.06292	1.05841	1.03438	0.374163	0.944869	0.69822	0.822438	0.946655	0.694213	0.790382	0.0285971	0.315267
U82695.9	'empty'	4	0.971295	1.07343	1.0509	1.03438	1.0325	0.391561	0.944869	0.970697	0.610066	0.814424	0.770347	0.791384	0.0287971	0.315267
CHD7	'chromodomain helicase DNA binding protein 7'	4	1.02687	1.02687	0.912716	1.02687	0.998331	0.961104	0.996088	0.962683	0.674178	0.890557	0.642122	0.792385	0.0286971	0.315267
UFL1	'UFM1 specific ligase 1'	4	0.897696	0.992323	1.03288	0.91572	0.959654	0.29627	0.944869	0.505884	1.02279	0.786375	0.866515	0.795391	0.0286971	0.315267
POLR3A	'RNA polymerase III subunit A'	4	0.552235	0.496661	0.486147	1.09896	0.658502	9.999e-05	0.0087257	1.33934	1.53569	1.81217	0.369645	1.26421	0.0285971	0.315267
EDC4	'enhancer of mRNA decapping 4'	4	0.990821	1.03438	0.999833	0.926234	0.987817	0.739326	0.9824	1.16704	1.01878	1.27523	1.61182	1.26822	0.0286971	0.315267
CNBP	'CCHC-type zinc finger nucleic acid binding protein'	4	0.995327	1.0524	0.998331	0.956275	1.00058	0.983702	0.997598	1.22715	1.2592	1.42349	1.19509	1.27623	0.0287971	0.315267
DDX23	'DEAD-box helicase 23'	3	0.861648	0.935246	0.972797		0.92323	0.118488	0.940903	1.23917	1.46757	1.22715		1.31129	0.0287971	0.315267
SLC22A23	'solute carrier family 22 member 23'	4	1.09296	0.912716	1.21913	1.10647	1.08282	0.10329	0.921795	0.365638	0.758326	0.922613	1.09491	0.785373	0.0288971	0.315979
ESPL1	'extra spindle pole bodies like 1, separase'	3	0.73548	0.76552	1.10497		0.868658	0.0365963	0.540095	1.4836	1.09091	1.35136		1.30862	0.0288971	0.315979
GPD1L	'glycerol-3-phosphate dehydrogenase 1-like'	3	0.992323	1.0479	1.01335		1.01786	0.659834	0.971561	0.666164	0.834459	0.76634		0.755654	0.0289971	0.316116
DLAT	'dihydrolipoamide S-acetyltransferase'	4	1.00434	1.04489	1.08845	1.03588	1.04339	0.279272	0.944869	0.565989	0.88655	0.826445	0.870522	0.787377	0.0289971	0.316116
CPNE8	'copine 8'	4	1.02086	0.993825	0.971295	0.963785	0.987441	0.732127	0.980802	0.734284	0.501877	1.02279	0.898571	0.78938	0.0289971	0.316116
NABP1	'nucleic acid binding protein 1'	4	0.944259	0.992323	1.08545	1.01035	1.00809	0.826717	0.987784	0.674178	0.830452	0.914599	0.746305	0.791384	0.0289971	0.316116
SLC33A1	'solute carrier family 33 member 1'	4	0.79556	0.752002	0.80307	0.864652	0.803821	0.00359964	0.0971957	1.2552	1.34335	1.27122	1.18307	1.26321	0.0289971	0.316116
C1QL1	'complement C1q like 1'	4	0.947263	1.03888	1.04489	0.999833	1.00772	0.829617	0.988177	1.40746	1.06286	1.32732	1.23516	1.2582	0.0290971	0.317014
PXDNL	'peroxidasin like'	4	1.08244	1.0539	1.01035	1.07794	1.05616	0.191981	0.944869	0.722263	0.958676	0.72627	0.754319	0.790382	0.0291971	0.317529
SUPT6H	'SPT6 homolog, histone chaperone'	4	0.881174	0.906708	0.703938	0.864652	0.839118	0.00929907	0.201655	1.23115	1.40746	1.11094	1.30328	1.26321	0.0291971	0.317529
KLHL9	'kelch like family member 9'	4	0.953271	1.03288	0.981809	0.996829	0.991196	0.80152	0.986553	1.10293	1.16704	1.34736	1.44353	1.26521	0.0291971	0.317529
FBXL5	'F-box and leucine rich repeat protein 5'	4	0.954773	1.07643	0.87066	0.993825	0.973923	0.475152	0.950049	0.662157	0.586024	1.11495	0.798396	0.790382	0.0292971	0.318425
SPINK5	'serine peptidase inhibitor, Kazal type 5'	2	1.01185	1.07343			1.04264	0.376862	0.944869	1.00275	0.417729			0.710241	0.0293971	0.319128
PIAS2	'protein inhibitor of activated STAT 2'	4	1.00734	1.02687	1.07944	1.0494	1.04076	0.29867	0.944869	0.850487	0.978711	0.545954	0.782368	0.78938	0.0293971	0.319128
INPP5F	'inositol polyphosphate-5-phosphatase F'	4	1.03137	0.968291	0.936748	1	0.984103	0.664334	0.972625	0.738291	0.906585	0.722263	0.80641	0.793387	0.0294971	0.320021
SDS	'serine dehydratase'	4	1.01335	0.987817	0.905206	1.00133	0.976927	0.535746	0.956809	0.702227	0.654143	1.13899	0.678185	0.793387	0.029597	0.32072
DIP2B	'disco interacting protein 2 homolog B'	4	1.01635	0.917222	0.974299	1.02987	0.984437	0.665433	0.972625	0.586024	0.866515	0.830452	0.902578	0.796392	0.029597	0.32072
ZCCHC16	'zinc finger CCHC-type containing 16'	4	1.0524	1.01635	1.07643	1.04489	1.04752	0.242676	0.944869	0.942648	0.477835	0.882543	0.878536	0.795391	0.029697	0.321226
OR2S2	'olfactory receptor family 2 subfamily S member 2 (gene/pseudogene)'	4	1.01936	1.00133	0.884178	0.948765	0.963409	0.331467	0.944869	1.0869	1.12296	1.47558	1.35938	1.26121	0.029697	0.321226
SARS	'seryl-tRNA synthetase'	4	0.882676	0.684412	0.651368	0.558243	0.694175	9.999e-05	0.0087257	1.35938	1.26722	1.12296	1.3153	1.26621	0.029697	0.321226
NONT28	'empty'	4	1.06742	1.0494	1.11549	1.07193	1.07606	0.118688	0.940903	0.882543	0.786375	0.694213	0.798396	0.790382	0.029897	0.323002
FBXL12	'F-box and leucine rich repeat protein 12'	4	0.88568	0.884178	0.981809	1.04189	0.948389	0.19808	0.944869	1.39544	1.35537	1.11896	1.17105	1.2602	0.029897	0.323002
DYTN	'dystrotelin'	4	1.06141	1.03438	1.02236	1.01185	1.0325	0.388661	0.944869	0.894564	0.870522	0.778361	0.61808	0.790382	0.029997	0.323502
ZCCHC5	'zinc finger CCHC-type containing 5'	4	1.06892	1.06292	1.03288	1.04189	1.05165	0.212079	0.944869	0.770347	0.906585	0.634108	0.854494	0.791384	0.029997	0.323502
RBBP7	'RB binding protein 7, chromatin remodeling factor'	4	0.953271	1.01936	0.956275	0.999833	0.982184	0.619238	0.962543	1.26321	1.26321	1.38342	1.16303	1.26822	0.029997	0.323502
MSLN	'mesothelin'	3	1.01335	1.06141	1.08545		1.0534	0.231177	0.944869	0.906585	0.521912	0.858501		0.762333	0.030097	0.324
PPP2R5E	'protein phosphatase 2 regulatory subunit B''epsilon'	4	1.10948	0.975801	0.852636	0.929238	0.966789	0.380262	0.944869	1.07889	1.143	1.51966	1.29527	1.2592	0.030097	0.324
ITGAV	'integrin subunit alpha V'	4	0.957777	1.05991	0.975801	0.87817	0.967915	0.378362	0.944869	0.982718	1.07087	1.47558	1.53168	1.26521	0.030097	0.324
CABP7	'calcium binding protein 7'	3	1.07944	0.975801	0.998331		1.01786	0.666733	0.972625	0.61808	0.874529	0.794389		0.762333	0.030197	0.324303
TMEM257	'transmembrane protein 257'	3	1.05541	0.981809	1.02837		1.02186	0.590341	0.960979	0.974704	0.722263	0.594038		0.763668	0.030197	0.324303
NLRP11	'NLR family pyrin domain containing 11'	4	0.860146	0.891688	0.888684	0.669392	0.827478	0.00709929	0.164412	1.22314	1.12296	1.21913	1.46757	1.2582	0.030197	0.324303
SPECC1L	'sperm antigen with calponin homology and coiled-coil domains 1 like'	4	0.926234	0.947263	1.00884	0.980307	0.965662	0.352365	0.944869	1.21513	1.29126	1.25119	1.29527	1.26321	0.030197	0.324303
C16orf98	'empty'	2	1.02086	0.936748			0.978805	0.640436	0.966788	0.590031	0.834459			0.712245	0.030297	0.324605
CEBPB	'CCAAT/enhancer binding protein beta'	4	1.00884	0.962283	0.977303	0.860146	0.952144	0.218878	0.944869	0.838466	0.998746	0.521912	0.810417	0.792385	0.030297	0.324605
GPR137C	'G protein-coupled receptor 137C'	4	0.971295	0.676902	1.07643	1.0539	0.944634	0.179882	0.944869	1.13498	1.76809	1.07889	1.07087	1.26321	0.030297	0.324605
NUFIP1	'NUFIP1, FMR1 interacting protein 1'	4	1.01035	0.81058	0.745994	0.753504	0.830106	0.00839916	0.187081	1.07087	1.28324	1.23115	1.46757	1.26321	0.030297	0.324605
PIGS	'phosphatidylinositol glycan anchor biosynthesis class S'	4	1.01936	1.01936	1.08094	0.965287	1.02124	0.574143	0.960979	1.40345	1.22715	1.11896	1.29126	1.2602	0.030397	0.325291
MPHOSPH10	'M-phase phosphoprotein 10'	4	0.651368	0.6754	0.679906	0.917222	0.730974	0.00029997	0.0172021	1.27122	1.24317	1.40345	1.143	1.26521	0.030397	0.325291
MN1	'MN1 proto-oncogene, transcriptional regulator'	3	0.992323	0.978805	1.08845		1.01986	0.618338	0.962543	0.694213	0.694213	0.88655		0.758326	0.0305969	0.326657
STX1A	'syntaxin 1A'	3	0.933744	1.00884	1.07944		1.00734	0.854315	0.989559	0.958676	0.594038	0.746305		0.76634	0.0305969	0.326657
PTP4A2	'protein tyrosine phosphatase type IVA, member 2'	4	0.903704	0.891688	0.90821	0.888684	0.898072	0.0537946	0.6946	1.21913	1.23516	1.28324	1.30328	1.2602	0.0305969	0.326657
GTF2H1	'general transcription factor IIH subunit 1'	4	0.646862	0.836114	0.813584	0.917222	0.803446	0.00349965	0.0950642	1.43952	1.29527	1.20711	1.12296	1.26621	0.0305969	0.326657
MYOF	'myoferlin'	4	0.999833	1.04489	1.03438	1.03288	1.028	0.448355	0.946679	0.930627	0.754319	0.750312	0.738291	0.793387	0.0306969	0.327337
PPP1CB	'protein phosphatase 1 catalytic subunit beta'	3	0.993825	0.942757	0.975801		0.970794	0.468153	0.949885	1.44753	1.4876	0.990732		1.30862	0.0306969	0.327337
NR1I3	'nuclear receptor subfamily 1 group I member 3'	3	1.03588	0.948765	1.00734		0.997329	0.950605	0.995362	0.702227	0.682192	0.914599		0.76634	0.0307969	0.32821
ANKRD22	'ankyrin repeat domain 22'	4	1.01635	0.921728	1.03438	1.00284	0.993825	0.865813	0.990817	0.654143	0.958676	0.794389	0.774354	0.795391	0.0308969	0.3285
MGA	'MGA, MAX dimerization protein'	4	0.911214	1.04039	1.03137	1.03888	1.00547	0.880712	0.992345	1.36739	1.2592	1.39544	1.00676	1.2572	0.0308969	0.3285
CAMLG	'calcium modulating ligand'	3	0.721962	0.801568	0.992323		0.838618	0.0207979	0.363692	1.5998	1.18708	1.13899		1.30862	0.0308969	0.3285
PSMD12	'proteasome 26S subunit, non-ATPase 12'	3	0.87817	0.83311	0.860146		0.857142	0.029897	0.469209	1.0308	1.54771	1.34736		1.30862	0.0308969	0.3285
TCEANC	'transcription elongation factor A N-terminal and central domain containing'	4	1.10948	1.06742	1.00734	1.00284	1.04677	0.243376	0.944869	0.694213	0.80641	0.842473	0.822438	0.791384	0.0309969	0.329176
SERTAD2	'SERTA domain containing 2'	4	0.986315	1.02236	1.01786	1.01485	1.01035	0.779822	0.985531	0.714248	0.842473	0.858501	0.754319	0.792385	0.0309969	0.329176
FBXO28	'F-box protein 28'	4	1.06592	1.00133	0.981809	0.983311	1.00809	0.824518	0.987601	0.730277	0.746305	0.762333	0.946655	0.796392	0.0310969	0.329656
PIANP	'PILR alpha associated neural protein'	4	0.971295	1.01035	0.87817	0.956275	0.954022	0.240876	0.944869	1.18307	1.24317	1.2552	1.35938	1.2602	0.0310969	0.329656
SIGLEC6	'sialic acid binding Ig like lectin 6'	3	0.88568	0.942757	0.86315		0.897196	0.0692931	0.803408	1.36338	1.18708	1.35537		1.30194	0.0310969	0.329656
GPR22	'G protein-coupled receptor 22'	4	1.08094	1.11098	1.0479	1.05841	1.07456	0.115988	0.940903	0.794389	0.84648	0.678185	0.858501	0.794389	0.0311969	0.330329
BMI1	'BMI1 proto-oncogene, polycomb ring finger'	4	1.02236	0.993825	1.07043	0.947263	1.00847	0.816618	0.987303	0.970697	0.870522	0.702227	0.634108	0.794389	0.0311969	0.330329
ZNF740	'zinc finger protein 740'	4	1.02537	0.972797	0.971295	1.0539	1.00584	0.874213	0.991697	0.650136	0.638115	0.946655	0.954669	0.797394	0.0312969	0.330999
GTSE1	'G2 and S-phase expressed 1'	4	0.936748	0.92323	0.891688	0.89319	0.911214	0.0684932	0.798748	1.25119	1.22314	1.45955	1.09491	1.2572	0.0312969	0.330999
CD38	'CD38 molecule'	4	1.04639	1.00584	1.09896	1.07794	1.05728	0.183082	0.944869	0.706234	0.834459	0.902578	0.730277	0.793387	0.0313969	0.331668
KTI12	'KTI12 chromatin associated homolog'	4	0.747496	0.837616	0.876668	0.624332	0.771528	0.00149985	0.0524048	1.38342	1.16704	1.22314	1.27523	1.26221	0.0313969	0.331668
TOMM70A	'empty'	4	1.00284	0.92323	1.02386	0.939753	0.972421	0.459754	0.947508	1.17105	1.11094	1.60781	1.15502	1.26121	0.0314969	0.33253
RASAL2	'RAS protein activator like 2'	3	1.02236	1.06292	1.07794		1.05441	0.227677	0.944869	0.866515	0.666164	0.762333		0.765004	0.0315968	0.333391
PPFIA2	'PTPRF interacting protein alpha 2'	3	1.06442	0.984813	0.942757		0.997329	0.948205	0.995362	0.734284	0.790382	0.762333		0.762333	0.0317968	0.334719
CBL	'Cbl proto-oncogene'	4	0.968291	1.1245	1.0524	0.980307	1.03137	0.407559	0.946461	0.638115	0.830452	0.666164	1.05084	0.796392	0.0317968	0.334719
CNTD1	'cyclin N-terminal domain containing 1'	4	1.03438	0.984813	1.05841	0.992323	1.01748	0.632937	0.964923	1.43952	1.3153	1.2592	1.03481	1.26221	0.0317968	0.334719
SDHAF2	'succinate dehydrogenase complex assembly factor 2'	4	1.00584	0.956275	0.975801	1.00133	0.984813	0.675732	0.973518	1.143	1.16303	1.36338	1.39544	1.26621	0.0317968	0.334719
MTG1	'mitochondrial ribosome associated GTPase 1'	4	0.992323	1.03288	1.04489	1.01635	1.02161	0.562344	0.960979	0.65815	0.758326	0.734284	1.01477	0.791384	0.0318968	0.335186
KLF13	'Kruppel like factor 13'	4	0.941255	0.914218	1.03888	1.03738	0.982935	0.635736	0.965362	0.826445	0.906585	0.706234	0.750312	0.797394	0.0318968	0.335186
MCTS1	'MCTS1, re-initiation and release factor'	4	0.936748	0.981809	0.950267	0.9007	0.942381	0.162284	0.944869	1.38743	1.00676	1.26722	1.35938	1.2552	0.0318968	0.335186
HSPB8	'heat shock protein family B (small) member 8'	4	1.05991	0.989319	1.0479	0.974299	1.01786	0.621538	0.962543	0.662157	0.974704	0.742298	0.770347	0.787377	0.0319968	0.335651
MAP7D3	'MAP7 domain containing 3'	4	1.09145	1.00884	0.989319	0.987817	1.01936	0.59664	0.961359	0.670171	0.582017	0.986725	0.942648	0.795391	0.0319968	0.335651
NHSL2	'NHS like 2'	4	0.974299	0.990821	1.04039	1.00584	1.00284	0.935606	0.995362	0.874529	0.994739	0.818431	0.49787	0.796392	0.0319968	0.335651
HTT	'huntingtin'	4	1.03137	0.941255	0.960781	1.01635	0.987441	0.723728	0.980152	1.00676	0.878536	0.646129	0.646129	0.794389	0.0320968	0.336114
C6orf223	'chromosome 6 open reading frame 223'	4	0.977303	0.891688	1.04039	1.11549	1.00622	0.860314	0.99047	0.942648	0.974704	0.622087	0.646129	0.796392	0.0320968	0.336114
VWC2	'von Willebrand factor C domain containing 2'	4	1.01485	1	1.0479	1.0494	1.02804	0.458154	0.947508	1.31931	1.36739	1.17105	1.17906	1.2592	0.0320968	0.336114
ZNF700	'zinc finger protein 700'	4	1.02537	1.09896	1.11549	1.11248	1.08808	0.0857914	0.87754	0.738291	0.810417	0.918606	0.722263	0.797394	0.0321968	0.336576
PAF1	'PAF1 homolog, Paf1/RNA polymerase II complex component'	4	0.771528	0.939753	0.798564	0.831608	0.835363	0.009999	0.211998	1.31129	0.962683	1.52767	1.23917	1.2602	0.0321968	0.336576
IK	'IK cytokine, down-regulator of HLA II'	4	0.729472	0.921728	0.971295	0.965287	0.896945	0.0476952	0.644885	1.2552	1.23516	1.29126	1.27523	1.26421	0.0321968	0.336576
OR2A25	'olfactory receptor family 2 subfamily A member 25'	4	0.996829	0.966789	0.980307	1.06592	1.00246	0.940506	0.995362	0.96669	0.946655	0.421736	0.838466	0.793387	0.0322968	0.336841
CNOT11	'CCR4-NOT transcription complex subunit 11'	4	0.978805	1.04339	0.945761	0.797062	0.941255	0.152885	0.944869	0.76634	0.930627	0.758326	0.722263	0.794389	0.0322968	0.336841
PTPN3	'protein tyrosine phosphatase, non-receptor type 3'	4	1.02687	1.01936	0.971295	1.02687	1.0111	0.765723	0.984404	0.790382	0.742298	0.694213	0.958676	0.796392	0.0322968	0.336841
TRAF4	'TNF receptor associated factor 4'	3	0.992323	0.935246	1.01035		0.979305	0.607339	0.962118	1.1991	1.36338	1.36338		1.30862	0.0322968	0.336841
DLC1	'DLC1 Rho GTPase activating protein'	4	0.971295	1.07193	1.04339	1.0494	1.034	0.362764	0.944869	0.638115	0.858501	0.830452	0.834459	0.790382	0.0324968	0.337951
DOK6	'docking protein 6'	4	0.981809	1.06141	1.06592	1.05691	1.04151	0.29687	0.944869	0.890557	0.898571	0.802403	0.586024	0.794389	0.0324968	0.337951
ZNF770	'zinc finger protein 770'	4	1	0.984813	0.942757	0.977303	0.976218	0.517548	0.953937	0.810417	0.694213	0.850487	0.822438	0.794389	0.0324968	0.337951
SIRT1	'sirtuin 1'	4	0.947263	0.990821	0.957777	0.933744	0.957401	0.262574	0.944869	1.21112	1.09892	1.35938	1.36739	1.2592	0.0324968	0.337951
GNB3	'G protein subunit beta 3'	3	0.929238	1.00434	0.926234		0.953271	0.261574	0.944869	1.50764	1.17906	1.23115		1.30595	0.0324968	0.337951
PSMC4	'proteasome 26S subunit, ATPase 4'	4	0.924732	0.882676	0.888684	0.866154	0.890562	0.0464954	0.637247	1.33534	1.51164	0.962683	1.1991	1.25219	0.0325967	0.338796
ABCG1	'ATP binding cassette subfamily G member 1'	3	1.08695	0.88568	1.06442		1.01235	0.755124	0.98383	0.678185	0.850487	0.762333		0.763668	0.0326967	0.33925
PIDD	'empty'	4	0.920226	0.91572	0.939753	1.01185	0.946887	0.189481	0.944869	0.762333	0.814424	0.878536	0.72627	0.795391	0.0326967	0.33925
LAMC1	'laminin subunit gamma 1'	4	1.10047	1.02537	0.962283	1.05541	1.03588	0.365663	0.944869	0.265463	0.830452	1.07488	1.0308	0.800399	0.0326967	0.33925
SP3	'Sp3 transcription factor'	4	0.996829	1.03288	1.03137	1.03888	1.02499	0.506549	0.952938	1.19509	1.35537	1.05484	1.39945	1.25119	0.0327967	0.339507
EZH1	'enhancer of zeste 1 polycomb repressive complex 2 subunit'	4	1.02236	1.01035	0.984813	0.854138	0.967915	0.391461	0.944869	1.29927	1.27924	1.27523	1.15903	1.25319	0.0327967	0.339507
RMND5A	'required for meiotic nuclear division 5 homolog A'	4	0.876668	0.90821	1.01635	0.944259	0.936373	0.134587	0.944869	1.2552	1.17506	1.37941	1.22314	1.2582	0.0327967	0.339507
SCGB2A1	'secretoglobin family 2A member 1'	3	1.00734	0.968291	0.977303		0.984312	0.689331	0.97385	1.40345	1.24718	1.24718		1.29927	0.0327967	0.339507
ANK2	'ankyrin 2'	4	1.04039	0.945761	0.998331	1.04489	1.00734	0.842016	0.989087	0.894564	0.714248	0.754319	0.798396	0.790382	0.0329967	0.341382
SCN2A	'sodium voltage-gated channel alpha subunit 2'	3	1.03288	1.03137	1.03288		1.03238	0.436656	0.946461	0.758326	0.678185	0.870522		0.769011	0.0330967	0.341829
ATP6V0A1	'ATPase H+ transporting V0 subunit a1'	4	0.945761	0.998331	0.978805	1.00284	0.981433	0.611539	0.962542	1.4275	1.24718	1.09491	1.23917	1.25219	0.0330967	0.341829
CAPN5	'calpain 5'	4	0.906708	0.954773	1.02086	0.935246	0.954397	0.239676	0.944869	1.39143	0.934634	1.34736	1.34335	1.25419	0.0330967	0.341829
FAM132B	'empty'	4	1.08545	0.974299	0.987817	1.01185	1.01485	0.684632	0.973518	0.734284	0.878536	0.770347	0.798396	0.795391	0.0331967	0.342274
VTN	'vitronectin'	4	0.948765	1.0494	1.00434	1.01185	1.00359	0.916308	0.994903	1.23115	1.33934	1.23516	1.1991	1.25119	0.0331967	0.342274
GANAB	'glucosidase II alpha subunit'	3	0.971295	1.02236	1.00434		0.999332	0.986401	0.997793	1.33534	1.31931	1.24718		1.30061	0.0331967	0.342274
TP53I13	'tumor protein p53 inducible protein 13'	4	0.896194	1.01035	0.966789	1.00284	0.969042	0.407059	0.946461	1.29126	1.13899	1.17906	1.40345	1.25319	0.0332967	0.342914
PRMT1	'protein arginine methyltransferase 1'	3	0.912716	0.66789	0.858644		0.813084	0.00909909	0.19851	1.32732	1.35136	1.2552		1.31129	0.0332967	0.342914
PRSS53	'protease, serine 53'	4	0.983311	0.978805	0.987817	1.01485	0.991196	0.80452	0.987193	0.842473	0.910592	0.798396	0.626094	0.794389	0.0333967	0.343748
COQ4	'coenzyme Q4'	4	1.07944	0.903704	0.947263	0.911214	0.960405	0.290171	0.944869	0.866515	0.798396	0.922613	0.598045	0.796392	0.0334967	0.344189
IDE	'insulin degrading enzyme'	4	1.05841	0.986315	1.01335	1.02687	1.02124	0.560044	0.960979	1.11896	1.27523	1.23516	1.39143	1.2552	0.0334967	0.344189
MOGAT2	'monoacylglycerol O-acyltransferase 2'	4	0.968291	0.935246	1.0524	0.993825	0.987441	0.726627	0.980393	1.27122	1.22715	1.40345	1.12697	1.2572	0.0334967	0.344189
CD3E	'CD3e molecule'	4	1.04189	1.08845	1.06592	1.01485	1.05278	0.212179	0.944869	0.742298	1.04282	0.662157	0.750312	0.799398	0.0335966	0.344628
LYSMD4	'LysM domain containing 4'	4	1.14703	0.995327	1.02236	1.03438	1.04977	0.231077	0.944869	0.385673	0.970697	1.0308	0.814424	0.800399	0.0335966	0.344628
EEFSEC	'eukaryotic elongation factor, selenocysteine-tRNA specific'	3	0.963785	1.00584	0.843624		0.93775	0.167683	0.944869	1.59178	1.01477	1.29527		1.30061	0.0335966	0.344628
LRRC19	'leucine rich repeat containing 19'	1	1.04189				1.04189	0.50105	0.950133	0.622087				0.622087	0.0336966	0.345066
VCL	'vinculin'	4	0.824098	0.887182	0.953271	1.02386	0.922104	0.0942906	0.906474	1.37941	1.40746	0.930627	1.28324	1.25019	0.0336966	0.345066
YIPF2	'Yip1 domain family member 2'	3	0.996829	1.16055	1.02687		1.06141	0.186981	0.944869	1.07889	1.37941	1.45555		1.30462	0.0336966	0.345066
NONT5	'empty'	4	1.02236	1.06141	1.06141	1.01485	1.04001	0.308469	0.944869	0.88655	0.574003	0.862508	0.850487	0.793387	0.0337966	0.345307
DOCK3	'dedicator of cytokinesis 3'	4	1.00734	0.992323	1.01635	1.02837	1.0111	0.759624	0.984356	0.826445	0.854494	0.854494	0.646129	0.795391	0.0337966	0.345307
FAM71E2	'family with sequence similarity 71 member E2'	4	0.939753	0.927736	0.935246	0.972797	0.943883	0.172183	0.944869	1.2552	1.18708	1.24718	1.30729	1.24918	0.0337966	0.345307
KRR1	'KRR1, small subunit processome component homolog'	4	0.651368	0.894692	0.523697	0.815086	0.721211	0.00069993	0.0298902	1.36338	1.01878	1.72402	0.906585	1.25319	0.0337966	0.345307
HEXIM1	'hexamethylene bisacetamide inducible 1'	3	0.974299	0.9007	0.869158		0.914719	0.0958904	0.912146	1.23115	1.39143	1.2552		1.29259	0.0338966	0.346132
PYURF	'PIGY upstream reading frame'	4	0.969793	1.05991	1.09296	0.995327	1.0295	0.437556	0.946461	0.802403	0.950662	0.826445	0.606059	0.796392	0.0339966	0.34637
EPS15L1	'epidermal growth factor receptor pathway substrate 15 like 1'	4	0.906708	0.857142	0.918724	0.987817	0.917598	0.0855914	0.876985	1.11495	1.25119	1.14701	1.50363	1.25419	0.0339966	0.34637
DSN1	'DSN1 homolog, MIS12 kinetochore complex component'	4	0.980307	0.785046	0.828604	0.74299	0.834237	0.00909909	0.19851	1.05084	1.55973	1.29126	1.13498	1.2592	0.0339966	0.34637
CEP63	'centrosomal protein 63'	3	0.944259	1.00584	0.939753		0.963284	0.361664	0.944869	1.26722	1.21112	1.4315		1.30328	0.0339966	0.34637
INTS7	'integrator complex subunit 7'	4	0.854138	0.852636	0.935246	0.79556	0.859395	0.0179982	0.326425	1.16303	1.36338	1.06687	1.41948	1.25319	0.0340966	0.347193
PCNT	'pericentrin'	4	1.31676	1.04339	1.03438	1.04639	1.11023	0.0554945	0.705952	0.321561	0.942648	0.910592	1.0268	0.800399	0.0342966	0.348248
POLR3F	'RNA polymerase III subunit F'	4	0.819592	0.873664	0.672396	0.66789	0.758386	0.00089991	0.0356491	1.09491	1.18708	1.40746	1.3153	1.25119	0.0342966	0.348248
RPL10L	'ribosomal protein L10 like'	4	0.978805	0.966789	0.972797	0.975801	0.973548	0.486751	0.950049	1.17906	1.1991	1.22715	1.40746	1.25319	0.0342966	0.348248
ALG8	'ALG8, alpha-1,3-glucosyltransferase'	4	0.998331	0.951769	0.981809	0.951769	0.970919	0.431257	0.946461	1.22314	1.36338	1.21913	1.21513	1.2552	0.0342966	0.348248
ING1	'inhibitor of growth family member 1'	3	0.992323	0.996829	1.00734		0.998831	0.979002	0.997445	1.29126	1.39143	1.21913		1.30061	0.0342966	0.348248
CDX1	'caudal type homeobox 1'	4	0.971295	1.1245	1.03288	1.13351	1.06555	0.141786	0.944869	0.582017	0.826445	1.0268	0.750312	0.796392	0.0344966	0.349297
DOCK8	'dedicator of cytokinesis 8'	4	1.01185	0.960781	1.01035	1.04489	1.00697	0.844316	0.989457	0.942648	0.762333	0.714248	0.790382	0.802403	0.0344966	0.349297
NOL12	'nucleolar protein 12'	4	0.843624	0.714452	0.768524	0.783544	0.777536	0.00169983	0.0572868	1.17105	1.35938	1.27523	1.1991	1.25119	0.0344966	0.349297
NFKB2	'nuclear factor kappa B subunit 2'	4	0.972797	0.924732	0.935246	1.00284	0.958903	0.285671	0.944869	1.25119	1.0308	1.43952	1.29126	1.25319	0.0344966	0.349297
AKIRIN2	'akirin 2'	4	1.02236	1.01185	0.980307	0.927736	0.985564	0.684132	0.973518	1.28725	1.17105	1.21913	1.35136	1.2572	0.0344966	0.349297
ERVV-1	'endogenous retrovirus group V member 1'	2	0.969793	1.00584			0.987817	0.786121	0.985823	0.489856	0.942648			0.716252	0.0345965	0.349721
CRYBB1	'crystallin beta B1'	4	1.01035	0.942757	1.05691	0.986315	0.999082	0.981502	0.997598	0.838466	0.778361	0.718256	0.854494	0.797394	0.0345965	0.349721
GRB2	'growth factor receptor bound protein 2'	4	0.989319	0.839118	0.86315	0.830106	0.880423	0.030097	0.471528	1.01878	1.11094	1.6599	1.20711	1.24918	0.0345965	0.349721
RPA4	'replication protein A4'	4	1.04339	1.07193	1.04039	1.07043	1.05653	0.190381	0.944869	0.850487	0.654143	0.866515	0.810417	0.795391	0.0346965	0.35034
BMP15	'bone morphogenetic protein 15'	4	1.02386	1.03588	1.00734	0.953271	1.00509	0.884212	0.99293	0.750312	0.734284	0.614073	1.09892	0.799398	0.0346965	0.35034
SOD1	'superoxide dismutase 1'	4	1.03888	0.739986	0.511681	0.785046	0.7689	0.00069993	0.0298902	0.778361	0.96669	0.714248	0.730277	0.797394	0.0347965	0.350566
AEN	'apoptosis enhancing nuclease'	4	1.00434	0.977303	1.01335	1.06442	1.01485	0.688231	0.97385	0.722263	0.746305	0.894564	0.830452	0.798396	0.0347965	0.350566
OR6B3	'olfactory receptor family 6 subfamily B member 3'	4	1.02386	0.962283	1.10497	0.992323	1.02086	0.582942	0.960979	0.654143	1.04683	0.814424	0.686199	0.800399	0.0347965	0.350566
PPFIBP1	'PPFIA binding protein 1'	3	1.00284	0.962283	1.04189		1.00234	0.951505	0.995362	1.30729	1.27924	1.33133		1.30595	0.0347965	0.350566
CCKBR	'cholecystokinin B receptor'	4	0.989319	1.07043	0.948765	0.953271	0.990445	0.782622	0.985823	0.758326	0.650136	1.01077	0.770347	0.797394	0.0348965	0.351181
GABPB1	'GA binding protein transcription factor beta subunit 1'	4	0.950267	0.702436	0.76552	0.959279	0.844375	0.010099	0.213366	1.32732	1.1991	1.44353	1.05084	1.2552	0.0348965	0.351181
NLRX1	'NLR family member X1'	4	1.00884	1.01936	1.07343	1.02386	1.03137	0.406759	0.946461	0.690206	0.746305	0.906585	0.84648	0.797394	0.0349965	0.351796
PLAC1	'placenta specific 1'	4	0.981809	1.03288	0.993825	1.02987	1.0096	0.790821	0.986049	0.814424	0.986725	0.425743	0.96669	0.798396	0.0349965	0.351796
PQLC3	'PQ loop repeat containing 3'	4	1.01936	1.0509	1.08545	1.05541	1.05278	0.20028	0.944869	0.850487	0.722263	0.866515	0.742298	0.795391	0.0350965	0.351822
C1QTNF5	'C1q and TNF related 5'	4	1.0494	1.06592	1.0539	1.03588	1.05128	0.212279	0.944869	0.930627	0.710241	0.642122	0.906585	0.797394	0.0350965	0.351822
PDZD3	'PDZ domain containing 3'	4	1.02086	1.01936	1.05991	1.00434	1.02612	0.479852	0.950049	0.902578	0.822438	0.754319	0.718256	0.799398	0.0350965	0.351822
SPP2	'secreted phosphoprotein 2'	4	1.00584	1.02236	0.977303	1.10798	1.02837	0.450955	0.946679	0.854494	0.878536	0.678185	0.798396	0.802403	0.0350965	0.351822
DRG2	'developmentally regulated GTP binding protein 2'	3	0.974299	1.00133	0.891688		0.955774	0.292171	0.944869	1.20711	1.33133	1.36338		1.30061	0.0350965	0.351822
PMS1	'PMS1 homolog 1, mismatch repair system component'	3	1.01335	1.0494	1.02386		1.02887	0.483652	0.950049	0.818431	0.754319	0.742298		0.771682	0.0351965	0.352433
MRPL14	'mitochondrial ribosomal protein L14'	4	1.00434	1.03288	1.01485	1.02987	1.02049	0.583242	0.960979	0.834459	0.702227	0.670171	0.994739	0.800399	0.0351965	0.352433
TGOLN2	'trans-golgi network protein 2'	4	0.981809	0.939753	1.00884	0.93074	0.965287	0.356764	0.944869	1.02279	0.84648	0.357624	0.96669	0.798396	0.0352965	0.352652
ME2	'malic enzyme 2'	4	0.861648	1.04039	1.0524	0.974299	0.982184	0.622638	0.963121	0.710241	0.870522	0.770347	0.850487	0.800399	0.0352965	0.352652
GPATCH8	'G-patch domain containing 8'	4	0.926234	1.10948	0.974299	0.945761	0.988943	0.763524	0.984356	1.35537	0.88655	1.40746	1.35938	1.25219	0.0352965	0.352652
SKA3	'spindle and kinetochore associated complex subunit 3'	2	0.924732	1.02837			0.976552	0.612839	0.962542	1.5998	1.17105			1.38542	0.0352965	0.352652
ST8SIA5	'ST8 alpha-N-acetyl-neuraminide alpha-2,8-sialyltransferase 5'	4	1.04039	1.07944	1.06292	0.974299	1.03926	0.316968	0.944869	0.890557	0.782368	0.842473	0.678185	0.798396	0.0353965	0.353066
AASDH	'aminoadipate-semialdehyde dehydrogenase'	4	0.959279	0.993825	0.987817	1.14252	1.02086	0.581042	0.960979	1.01477	0.902578	0.822438	0.461807	0.800399	0.0353965	0.353066
MPPED1	'metallophosphoesterase domain containing 1'	4	0.918724	0.843624	0.987817	1.00284	0.938251	0.142786	0.944869	1.32331	1.47558	1.07488	1.11495	1.24718	0.0353965	0.353066
CYB5R2	'cytochrome b5 reductase 2'	4	0.954773	1.02236	1.0524	0.938251	0.991947	0.822918	0.987601	0.706234	0.930627	0.858501	0.702227	0.799398	0.0354965	0.353867
[truncated: 16,252 more rows]

## Sheet: MEDUSA Osimertinib
Supplementary Table 2C: MEDUSA analysis for osimertinib treated PC9 cells with number of guides post-trimming, guide level and gene level relative growth rate (GR) and death rate (DR) values, uncorrected p-values and p-values with FDR correction
[truncated: 18,065 more rows]
